# Supplementary material for: Crystal structure of tri­aqua­(1,10-phen­anthroline-κ2 N,N′)(2,4,5-tri­fluoro-3-meth­oxy­benzoato-κO 1)cobalt(II) 2,4,5-tri­fluoro-3-meth­oxy­benzoate
Source: Acta Crystallogr Sect E Struct Rep Online. 2014 Oct 11;70(Pt 11):m367–8. doi: 10.1107/S1600536814022077 (PMC4257257; doi:10.1107/S1600536814022077)
Supplement: Supplementary file 1 [file e-70-0m367-sup1.cif]

##############################################################################
#                                                                            #
# This CIF contains the data in a paper accepted for publication in          #
# Acta Crystallographica Section E. It conforms to the requirements of       #
# Notes for Authors for Acta Crystallographica Section E, and has been       #
# peer reviewed under the auspices of the IUCr Commission on Journals.       #
#                                                                            #
# Full details of the Crystallographic Information File format               #
# are given in the paper "The Crystallographic Information File (CIF):       #
# a New Standard Archive File for Crystallography" by S. R. Hall, F. H.      #
# Allen and I. D. Brown [Acta Cryst. (1991), A47, 655-685].                  #
#                                                                            #
# The current version of the core CIF dictionary is obtainable from          #
# ftp://ftp.iucr.org/pub/cif_core.dic.                                       #
#                                                                            #
# Software is freely available for graphical display of the structure(s)     #
# in this CIF. For information consult the CIF software page                 #
# http://www.iucr.org/resources/cif/software.                                #
#                                                                            #
# This file may be used for bona fide research purposes within the           #
# scientific community so long as proper attribution is given to the journal # 
# article from which it was obtained.                                        #
#                                                                            #
##############################################################################
data_I
_database_code_depnum_ccdc_archive 'CCDC 1027800'
_audit_creation_method     SHELXL-97
_chemical_name_systematic
;\
Triaqua(1,10-phenanthroline-\k^2^<i>N</i>,<i>N</i>')(2,4,5-trifluoro-\
3-methoxybenzoato-\k<i>O</i>^1^)cobalt(II) 2,4,5-trifluoro-3-methoxybenzoate
;
_chemical_name_common     ?
_chemical_formula_moiety     'C20 H18 Co F3 N2 O6 +, C8 H4 F3 O3 -'
_chemical_formula_sum     'C28 H22 Co F6 N2 O9'
_chemical_formula_iupac
                          '[Co (C8 H4 F3 O3) (C12 H8 N2) (H2 O)3] (C8 H4 F3 O3)'
_chemical_formula_weight     703.41
_chemical_melting_point     ?
_symmetry_cell_setting     monoclinic
_symmetry_space_group_name_H-M     'P 21/c'
_symmetry_space_group_name_Hall     '-P 2ybc'
loop_
    _symmetry_equiv_pos_as_xyz
    'x, y, z'
    '-x, y+1/2, -z+1/2'
    '-x, -y, -z'
    'x, -y-1/2, z-1/2'
_cell_length_a     17.177(3)
_cell_length_b     7.0429(14)
_cell_length_c     26.543(4)
_cell_angle_alpha     90.00
_cell_angle_beta     116.942(9)
_cell_angle_gamma     90.00
_cell_volume     2862.6(9)
_cell_formula_units_Z     4
_cell_measurement_reflns_used     6632
_cell_measurement_theta_min     2.43
_cell_measurement_theta_max     27.52
_cell_measurement_temperature     273(2)
_exptl_crystal_description     block
_exptl_crystal_colour     blue
_exptl_crystal_size_max     0.31
_exptl_crystal_size_mid     0.24
_exptl_crystal_size_min     0.22
_exptl_crystal_density_diffrn     1.632
_exptl_crystal_density_meas     ?
_exptl_crystal_density_method     'not measured'
_exptl_crystal_F_000     1428
_exptl_absorpt_coefficient_mu     0.697
_exptl_absorpt_correction_type     multi-scan
_exptl_absorpt_process_details
;
(<i>SADABS</i>; Bruker, 2005)
;
_exptl_absorpt_correction_T_min     0.8130
_exptl_absorpt_correction_T_max     0.8618
_exptl_special_details     ?
_diffrn_ambient_temperature     273(2)
_diffrn_radiation_type     MoK\a
_diffrn_radiation_wavelength     0.71073
_diffrn_radiation_source     'fine-focus sealed tube'
_diffrn_radiation_monochromator     graphite
_diffrn_measurement_device_type     'Bruker SMART CCD'
_diffrn_measurement_method     '\w scans'
_diffrn_detector_area_resol_mean     ?
_diffrn_reflns_number     14578
_diffrn_reflns_av_R_equivalents     0.0311
_diffrn_reflns_av_sigmaI/netI     0.0289
_diffrn_reflns_theta_min     1.72
_diffrn_reflns_theta_max     25.05
_diffrn_reflns_theta_full     25.05
_diffrn_measured_fraction_theta_max     0.998
_diffrn_measured_fraction_theta_full     0.998
_diffrn_reflns_limit_h_min     -18
_diffrn_reflns_limit_h_max     20
_diffrn_reflns_limit_k_min     -8
_diffrn_reflns_limit_k_max     8
_diffrn_reflns_limit_l_min     -30
_diffrn_reflns_limit_l_max     31
_diffrn_standards_number     0
_diffrn_standards_interval_count     .
_diffrn_standards_interval_time     .
_diffrn_standards_decay_%     ?
_refine_special_details
;
Refinement of <i>F</i>^2^ against ALL reflections. The weighted <i>R</i>-factor
<i>wR</i> and goodness of fit <i>S</i> are based on <i>F</i>^2^, conventional
<i>R</i>-factors <i>R</i> are based on <i>F</i>, with <i>F</i> set to zero for
negative <i>F</i>^2^. The threshold expression of <i>F</i>^2^ >
\s(<i>F</i>^2^) is used only for calculating <i>R</i>-factors(gt) <i>etc</i>.
and is not relevant to the choice of reflections for refinement.
<i>R</i>-factors based on <i>F</i>^2^ are statistically about twice as large
as those based on <i>F</i>, and <i>R</i>- factors based on ALL data will be
even larger.
;
_reflns_number_total     5074
_reflns_number_gt     4221
_reflns_threshold_expression     I>2sigma(I)
_refine_ls_structure_factor_coef     Fsqd
_refine_ls_matrix_type     full
_refine_ls_R_factor_all     0.0388
_refine_ls_R_factor_gt     0.0307
_refine_ls_wR_factor_gt     0.0800
_refine_ls_wR_factor_ref     0.0831
_refine_ls_goodness_of_fit_ref     1.052
_refine_ls_restrained_S_all     1.052
_refine_ls_number_reflns     5074
_refine_ls_number_parameters     417
_refine_ls_number_restraints     0
_refine_ls_hydrogen_treatment     constr
_refine_ls_weighting_scheme     calc
_refine_ls_weighting_details
         'calc w=1/[\s^2^(Fo^2^)+(0.0434P)^2^+0.4144P] where P=(Fo^2^+2Fc^2^)/3'
_atom_sites_solution_hydrogens     geom
_atom_sites_solution_primary     direct
_atom_sites_solution_secondary     difmap
_refine_ls_shift/su_max     0.055
_refine_ls_shift/su_mean     0.001
_refine_diff_density_max     0.316
_refine_diff_density_min     -0.287
_refine_ls_extinction_method     none
_refine_ls_extinction_coef     ?
loop_
    _atom_type_symbol
    _atom_type_description
    _atom_type_scat_dispersion_real
    _atom_type_scat_dispersion_imag
    _atom_type_scat_source
    'C' 'C' 0.0033 0.0016
                         'International Tables Vol C Tables 4.2.6.8 and 6.1.1.4'
    'H' 'H' 0.0000 0.0000
                         'International Tables Vol C Tables 4.2.6.8 and 6.1.1.4'
    'F' 'F' 0.0171 0.0103
                         'International Tables Vol C Tables 4.2.6.8 and 6.1.1.4'
    'N' 'N' 0.0061 0.0033
                         'International Tables Vol C Tables 4.2.6.8 and 6.1.1.4'
    'O' 'O' 0.0106 0.0060
                         'International Tables Vol C Tables 4.2.6.8 and 6.1.1.4'
    'Co' 'Co' 0.3494 0.9721
                         'International Tables Vol C Tables 4.2.6.8 and 6.1.1.4'
_computing_data_collection
;
SMART (Bruker, 2005)
;
_computing_cell_refinement
;
SAINT (Bruker, 2005)
;
_computing_data_reduction
;
SAINT (Bruker, 2005)
;
_computing_structure_solution
;
SHELXS97 (Sheldrick, 2008)
;
_computing_structure_refinement
;
SHELXL97 (Sheldrick, 2008)
;
_computing_molecular_graphics
;
SHELXTL (Sheldrick, 2008)
;
_computing_publication_material
;
SHELXTL (Sheldrick, 2008)
;
loop_
    _atom_site_type_symbol
    _atom_site_label
    _atom_site_fract_x
    _atom_site_fract_y
    _atom_site_fract_z
    _atom_site_U_iso_or_equiv
    _atom_site_adp_type
    _atom_site_calc_flag
    _atom_site_refinement_flags
    _atom_site_occupancy
    _atom_site_symmetry_multiplicity
    _atom_site_disorder_assembly
    _atom_site_disorder_group
    Co Co1 0.036012(16) 0.98486(3) 0.849126(11) 0.03250(10) Uani d . 1 1 . .
    F F1 0.26524(9) 0.3645(2) 0.97664(7) 0.0707(4) Uani d . 1 1 . .
    F F2 0.50025(8) 0.4048(2) 0.93279(7) 0.0792(5) Uani d . 1 1 . .
    F F3 0.42723(10) 0.7110(3) 0.86781(7) 0.0915(6) Uani d . 1 1 . .
    O O1 0.11946(9) 0.54591(19) 0.90080(7) 0.0471(4) Uani d . 1 1 . .
    O O2 0.15660(8) 0.84291(19) 0.89122(6) 0.0438(3) Uani d . 1 1 . .
    O O3 0.42421(11) 0.2330(2) 0.99177(9) 0.0785(6) Uani d . 1 1 . .
    O O4 -0.02612(8) 0.73632(18) 0.85611(6) 0.0400(3) Uani d . 1 1 . .
    H H4A 0.0146 0.6550 0.8702 0.060 Uiso d R 1 1 . .
    H H4B -0.0695 0.6930 0.8271 0.060 Uiso d R 1 1 . .
    O O5 0.02512(10) 0.9156(2) 0.76868(6) 0.0559(4) Uani d . 1 1 . .
    H H5A 0.0644 0.9599 0.7609 0.084 Uiso d R 1 1 . .
    H H5B -0.0091 0.8439 0.7422 0.084 Uiso d R 1 1 . .
    O O6 0.09820(9) 1.22487(18) 0.83776(6) 0.0396(3) Uani d . 1 1 . .
    H H6A 0.1083 1.3132 0.8616 0.059 Uiso d R 1 1 . .
    H H6B 0.1455 1.1992 0.8362 0.059 Uiso d R 1 1 . .
    N N1 0.04641(11) 1.1074(2) 0.92526(7) 0.0369(4) Uani d . 1 1 . .
    N N2 -0.09265(11) 1.1051(2) 0.82265(7) 0.0398(4) Uani d . 1 1 . .
    C C1 0.17226(12) 0.6698(3) 0.90106(8) 0.0358(4) Uani d . 1 1 . .
    C C2 0.26251(12) 0.6034(3) 0.91315(9) 0.0376(5) Uani d . 1 1 . .
    C C3 0.30280(14) 0.4504(3) 0.94752(10) 0.0455(5) Uani d . 1 1 . .
    C C4 0.38301(14) 0.3792(3) 0.95534(10) 0.0526(6) Uani d . 1 1 . .
    C C5 0.42300(14) 0.4690(3) 0.92756(10) 0.0528(6) Uani d . 1 1 . .
    C C6 0.38504(15) 0.6250(4) 0.89423(10) 0.0559(6) Uani d . 1 1 . .
    C C7 0.30619(13) 0.6933(3) 0.88676(9) 0.0461(5) Uani d . 1 1 . .
    H H7 0.2818 0.7993 0.8642 0.055 Uiso calc R 1 1 . .
    C C8 0.3839(2) 0.0534(4) 0.97619(15) 0.0901(10) Uani d . 1 1 . .
    H H8A 0.3280 0.0668 0.9438 0.135 Uiso calc R 1 1 . .
    H H8B 0.3763 0.0010 1.0071 0.135 Uiso calc R 1 1 . .
    H H8C 0.4200 -0.0298 0.9671 0.135 Uiso calc R 1 1 . .
    C C9 0.11689(15) 1.1166(3) 0.97473(9) 0.0464(5) Uani d . 1 1 . .
    H H9 0.1694 1.0716 0.9772 0.056 Uiso calc R 1 1 . .
    C C10 0.11616(19) 1.1904(3) 1.02325(10) 0.0585(7) Uani d . 1 1 . .
    H H10 0.1674 1.1971 1.0570 0.070 Uiso calc R 1 1 . .
    C C11 0.0396(2) 1.2524(3) 1.02041(11) 0.0605(7) Uani d . 1 1 . .
    H H11 0.0379 1.2988 1.0527 0.073 Uiso calc R 1 1 . .
    C C12 -0.03715(17) 1.2468(3) 0.96895(10) 0.0502(6) Uani d . 1 1 . .
    C C13 -0.02984(14) 1.1751(3) 0.92162(9) 0.0394(5) Uani d . 1 1 . .
    C C14 -0.10486(14) 1.1669(3) 0.86735(9) 0.0409(5) Uani d . 1 1 . .
    C C15 -0.18697(15) 1.2216(3) 0.86204(12) 0.0547(6) Uani d . 1 1 . .
    C C16 -0.25805(17) 1.2051(4) 0.80864(14) 0.0686(8) Uani d . 1 1 . .
    H H16 -0.3137 1.2370 0.8034 0.082 Uiso calc R 1 1 . .
    C C17 -0.24616(15) 1.1424(4) 0.76409(13) 0.0640(7) Uani d . 1 1 . .
    H H17 -0.2934 1.1314 0.7284 0.077 Uiso calc R 1 1 . .
    C C18 -0.16170(15) 1.0947(3) 0.77263(10) 0.0521(6) Uani d . 1 1 . .
    H H18 -0.1540 1.0541 0.7418 0.063 Uiso calc R 1 1 . .
    C C19 -0.1918(2) 1.2905(3) 0.91190(16) 0.0704(8) Uani d . 1 1 . .
    H H19 -0.2458 1.3263 0.9090 0.084 Uiso calc R 1 1 . .
    C C20 -0.1211(2) 1.3044(3) 0.96194(14) 0.0669(8) Uani d . 1 1 . .
    H H20 -0.1267 1.3526 0.9928 0.080 Uiso calc R 1 1 . .
    F F4 0.79608(8) 0.6899(2) 0.83581(5) 0.0640(4) Uani d . 1 1 . .
    F F5 0.49409(10) 0.7502(3) 0.77106(9) 0.1131(7) Uani d . 1 1 . .
    F F6 0.46705(9) 0.6963(3) 0.66524(8) 0.1035(6) Uani d . 1 1 . .
    O O7 0.75824(10) 0.6564(3) 0.67096(7) 0.0624(5) Uani d . 1 1 . .
    O O8 0.85075(9) 0.5774(2) 0.75883(6) 0.0494(4) Uani d . 1 1 . .
    O O9 0.66903(14) 0.7478(5) 0.86077(9) 0.1250(11) Uani d . 1 1 . .
    C C21 0.77750(13) 0.6287(3) 0.72160(9) 0.0398(5) Uani d . 1 1 . .
    C C22 0.70364(13) 0.6598(3) 0.73757(9) 0.0378(5) Uani d . 1 1 . .
    C C23 0.71580(13) 0.6863(3) 0.79192(9) 0.0443(5) Uani d . 1 1 . .
    C C24 0.64763(16) 0.7167(4) 0.80576(11) 0.0632(7) Uani d . 1 1 . .
    C C25 0.56427(16) 0.7200(4) 0.76156(12) 0.0668(7) Uani d . 1 1 . .
    C C26 0.55010(14) 0.6927(4) 0.70685(12) 0.0636(7) Uani d . 1 1 . .
    C C27 0.61828(14) 0.6647(3) 0.69431(10) 0.0531(6) Uani d . 1 1 . .
    H H27 0.6077 0.6489 0.6569 0.064 Uiso calc R 1 1 . .
    C C28 0.6204(3) 0.7241(9) 0.88452(16) 0.169(3) Uani d . 1 1 . .
    H H28A 0.5735 0.8145 0.8699 0.253 Uiso calc R 1 1 . .
    H H28B 0.6540 0.7421 0.9245 0.253 Uiso calc R 1 1 . .
    H H28C 0.5969 0.5978 0.8772 0.253 Uiso calc R 1 1 . .
loop_
    _atom_site_aniso_label
    _atom_site_aniso_U_11
    _atom_site_aniso_U_22
    _atom_site_aniso_U_33
    _atom_site_aniso_U_12
    _atom_site_aniso_U_13
    _atom_site_aniso_U_23
    Co1 0.03164(16) 0.03054(15) 0.03758(16) -0.00071(10) 0.01767(12)
                                                                    -0.00163(11)
    F1 0.0532(8) 0.0698(10) 0.0854(11) 0.0073(7) 0.0282(8) 0.0347(8)
    F2 0.0357(8) 0.0979(12) 0.0941(12) 0.0176(8) 0.0207(8) -0.0184(9)
    F3 0.0553(9) 0.1373(16) 0.1000(13) 0.0088(9) 0.0510(10) 0.0268(11)
    O1 0.0360(8) 0.0348(8) 0.0701(11) -0.0005(6) 0.0236(8) 0.0001(7)
    O2 0.0343(8) 0.0324(8) 0.0613(9) 0.0017(6) 0.0186(7) 0.0006(7)
    O3 0.0479(10) 0.0503(11) 0.0954(14) 0.0101(8) -0.0043(10) 0.0101(10)
    O4 0.0299(7) 0.0383(8) 0.0498(8) -0.0009(6) 0.0162(7) 0.0008(6)
    O5 0.0585(10) 0.0714(11) 0.0481(9) -0.0273(8) 0.0332(8) -0.0229(8)
    O6 0.0413(8) 0.0343(7) 0.0486(8) -0.0027(6) 0.0251(7) -0.0046(6)
    N1 0.0414(10) 0.0327(9) 0.0412(10) -0.0059(7) 0.0227(8) -0.0031(7)
    N2 0.0370(9) 0.0333(9) 0.0484(11) 0.0003(7) 0.0188(9) 0.0021(8)
    C1 0.0335(11) 0.0333(11) 0.0376(11) 0.0014(9) 0.0136(9) -0.0038(9)
    C2 0.0320(10) 0.0342(11) 0.0420(12) 0.0002(8) 0.0127(9) -0.0051(9)
    C3 0.0352(12) 0.0414(12) 0.0525(14) -0.0022(9) 0.0133(10) 0.0013(10)
    C4 0.0333(12) 0.0398(12) 0.0641(16) 0.0040(10) 0.0040(11) -0.0044(11)
    C5 0.0293(11) 0.0587(15) 0.0595(15) 0.0078(10) 0.0107(11) -0.0145(12)
    C6 0.0395(13) 0.0749(17) 0.0589(15) -0.0032(12) 0.0272(12) -0.0021(13)
    C7 0.0368(12) 0.0494(13) 0.0493(13) 0.0042(10) 0.0171(11) 0.0046(10)
    C8 0.075(2) 0.0420(15) 0.117(3) 0.0082(14) 0.0108(19) 0.0039(16)
    C9 0.0517(13) 0.0425(12) 0.0446(13) -0.0117(10) 0.0214(12) -0.0031(10)
    C10 0.0800(19) 0.0488(14) 0.0462(14) -0.0213(13) 0.0281(14) -0.0070(11)
    C11 0.107(2) 0.0386(13) 0.0527(15) -0.0197(13) 0.0503(17) -0.0102(11)
    C12 0.0781(17) 0.0293(11) 0.0666(16) -0.0064(11) 0.0533(15) -0.0033(11)
    C13 0.0503(13) 0.0271(10) 0.0519(13) -0.0052(9) 0.0329(11) -0.0020(9)
    C14 0.0447(12) 0.0260(10) 0.0625(15) 0.0011(9) 0.0336(12) 0.0022(9)
    C15 0.0467(14) 0.0363(12) 0.0914(19) 0.0067(10) 0.0402(15) 0.0103(12)
    C16 0.0457(15) 0.0502(15) 0.115(3) 0.0113(12) 0.0409(17) 0.0192(16)
    C17 0.0377(13) 0.0542(15) 0.0792(19) 0.0011(11) 0.0080(13) 0.0183(14)
    C18 0.0464(14) 0.0460(13) 0.0542(15) -0.0014(11) 0.0142(12) 0.0066(11)
    C19 0.078(2) 0.0483(15) 0.124(3) 0.0137(14) 0.080(2) 0.0077(16)
    C20 0.098(2) 0.0439(14) 0.097(2) 0.0037(14) 0.078(2) -0.0019(14)
    F4 0.0363(7) 0.1105(12) 0.0457(8) -0.0016(7) 0.0190(6) -0.0098(8)
    F5 0.0470(9) 0.190(2) 0.1187(15) 0.0118(11) 0.0517(10) -0.0143(14)
    F6 0.0335(8) 0.1689(19) 0.0909(12) 0.0075(9) 0.0129(8) 0.0109(12)
    O7 0.0456(9) 0.1017(14) 0.0431(10) 0.0044(9) 0.0229(8) 0.0051(9)
    O8 0.0359(8) 0.0670(10) 0.0460(9) 0.0094(7) 0.0193(7) -0.0012(8)
    O9 0.0612(13) 0.260(4) 0.0701(14) -0.0121(17) 0.0444(12) -0.0422(18)
    C21 0.0371(12) 0.0403(12) 0.0441(13) -0.0032(9) 0.0201(10) -0.0048(9)
    C22 0.0341(11) 0.0355(11) 0.0445(12) -0.0003(8) 0.0185(10) 0.0018(9)
    C23 0.0311(11) 0.0537(13) 0.0484(13) -0.0015(9) 0.0182(10) -0.0026(10)
    C24 0.0470(15) 0.089(2) 0.0621(16) -0.0047(13) 0.0322(13) -0.0105(14)
    C25 0.0389(14) 0.091(2) 0.081(2) 0.0059(13) 0.0361(14) -0.0008(16)
    C26 0.0289(12) 0.0825(18) 0.0704(18) 0.0039(12) 0.0144(12) 0.0074(14)
    C27 0.0414(13) 0.0652(15) 0.0503(14) 0.0001(11) 0.0187(11) 0.0034(12)
    C28 0.092(3) 0.349(8) 0.084(3) 0.051(4) 0.057(2) 0.034(4)
_geom_special_details
;
 All esds (except the esd in the dihedral angle between two l.s. planes)
 are estimated using the full covariance matrix.  The cell esds are taken
 into account individually in the estimation of esds in distances, angles
 and torsion angles; correlations between esds in cell parameters are only
 used when they are defined by crystal symmetry.  An approximate (isotropic)
 treatment of cell esds is used for estimating esds involving l.s. planes.
;
loop_
    _geom_bond_atom_site_label_1
    _geom_bond_atom_site_label_2
    _geom_bond_site_symmetry_2
    _geom_bond_distance
    _geom_bond_publ_flag
    Co1 O6 . 2.0931(13) ?
    Co1 O4 . 2.1016(14) ?
    Co1 O2 . 2.1074(14) ?
    Co1 O5 . 2.1143(14) ?
    Co1 N1 . 2.1290(16) ?
    Co1 N2 . 2.1652(17) ?
    F1 C3 . 1.353(3) ?
    F2 C5 . 1.348(2) ?
    F3 C6 . 1.358(3) ?
    O1 C1 . 1.256(2) ?
    O2 C1 . 1.250(2) ?
    O3 C4 . 1.370(3) ?
    O3 C8 . 1.411(3) ?
    O4 H4A . 0.8481 ?
    O4 H4B . 0.8494 ?
    O5 H5A . 0.8489 ?
    O5 H5B . 0.8490 ?
    O6 H6A . 0.8476 ?
    O6 H6B . 0.8508 ?
    N1 C9 . 1.324(3) ?
    N1 C13 . 1.356(3) ?
    N2 C18 . 1.322(3) ?
    N2 C14 . 1.366(3) ?
    C1 C2 . 1.508(3) ?
    C2 C3 . 1.378(3) ?
    C2 C7 . 1.389(3) ?
    C3 C4 . 1.390(3) ?
    C4 C5 . 1.369(3) ?
    C5 C6 . 1.376(3) ?
    C6 C7 . 1.364(3) ?
    C7 H7 . 0.9300 ?
    C8 H8A . 0.9600 ?
    C8 H8B . 0.9600 ?
    C8 H8C . 0.9600 ?
    C9 C10 . 1.394(3) ?
    C9 H9 . 0.9300 ?
    C10 C11 . 1.354(4) ?
    C10 H10 . 0.9300 ?
    C11 C12 . 1.405(4) ?
    C11 H11 . 0.9300 ?
    C12 C13 . 1.411(3) ?
    C12 C20 . 1.427(4) ?
    C13 C14 . 1.434(3) ?
    C14 C15 . 1.406(3) ?
    C15 C16 . 1.395(4) ?
    C15 C19 . 1.447(4) ?
    C16 C17 . 1.361(4) ?
    C16 H16 . 0.9300 ?
    C17 C18 . 1.404(3) ?
    C17 H17 . 0.9300 ?
    C18 H18 . 0.9300 ?
    C19 C20 . 1.337(4) ?
    C19 H19 . 0.9300 ?
    C20 H20 . 0.9300 ?
    F4 C23 . 1.343(2) ?
    F5 C25 . 1.356(3) ?
    F6 C26 . 1.352(3) ?
    O7 C21 . 1.245(2) ?
    O8 C21 . 1.250(2) ?
    O9 C28 . 1.264(4) ?
    O9 C24 . 1.353(3) ?
    C21 C22 . 1.525(3) ?
    C22 C23 . 1.373(3) ?
    C22 C27 . 1.394(3) ?
    C23 C24 . 1.393(3) ?
    C24 C25 . 1.380(4) ?
    C25 C26 . 1.373(4) ?
    C26 C27 . 1.369(3) ?
    C27 H27 . 0.9300 ?
    C28 H28A . 0.9600 ?
    C28 H28B . 0.9600 ?
    C28 H28C . 0.9600 ?
loop_
    _geom_angle_atom_site_label_1
    _geom_angle_atom_site_label_2
    _geom_angle_atom_site_label_3
    _geom_angle_site_symmetry_1
    _geom_angle_site_symmetry_3
    _geom_angle
    _geom_angle_publ_flag
    O6 Co1 O4 . . 176.42(5) ?
    O6 Co1 O2 . . 90.94(5) ?
    O4 Co1 O2 . . 88.54(5) ?
    O6 Co1 O5 . . 81.85(6) ?
    O4 Co1 O5 . . 94.63(6) ?
    O2 Co1 O5 . . 92.40(6) ?
    O6 Co1 N1 . . 88.89(6) ?
    O4 Co1 N1 . . 94.67(6) ?
    O2 Co1 N1 . . 92.83(6) ?
    O5 Co1 N1 . . 169.43(6) ?
    O6 Co1 N2 . . 98.62(6) ?
    O4 Co1 N2 . . 82.53(6) ?
    O2 Co1 N2 . . 166.20(6) ?
    O5 Co1 N2 . . 98.76(7) ?
    N1 Co1 N2 . . 77.52(7) ?
    C1 O2 Co1 . . 129.80(13) ?
    C4 O3 C8 . . 116.0(2) ?
    Co1 O4 H4A . . 104.6 ?
    Co1 O4 H4B . . 119.4 ?
    H4A O4 H4B . . 111.5 ?
    Co1 O5 H5A . . 116.4 ?
    Co1 O5 H5B . . 133.2 ?
    H5A O5 H5B . . 110.2 ?
    Co1 O6 H6A . . 115.4 ?
    Co1 O6 H6B . . 113.3 ?
    H6A O6 H6B . . 108.4 ?
    C9 N1 C13 . . 118.23(18) ?
    C9 N1 Co1 . . 127.37(14) ?
    C13 N1 Co1 . . 114.34(13) ?
    C18 N2 C14 . . 117.97(18) ?
    C18 N2 Co1 . . 128.57(15) ?
    C14 N2 Co1 . . 112.24(13) ?
    O2 C1 O1 . . 126.14(18) ?
    O2 C1 C2 . . 116.75(17) ?
    O1 C1 C2 . . 117.10(17) ?
    C3 C2 C7 . . 117.77(19) ?
    C3 C2 C1 . . 122.87(18) ?
    C7 C2 C1 . . 119.28(18) ?
    F1 C3 C2 . . 120.08(18) ?
    F1 C3 C4 . . 116.8(2) ?
    C2 C3 C4 . . 123.2(2) ?
    C5 C4 O3 . . 120.2(2) ?
    C5 C4 C3 . . 117.3(2) ?
    O3 C4 C3 . . 122.4(2) ?
    F2 C5 C4 . . 120.0(2) ?
    F2 C5 C6 . . 119.5(2) ?
    C4 C5 C6 . . 120.5(2) ?
    F3 C6 C7 . . 119.7(2) ?
    F3 C6 C5 . . 118.7(2) ?
    C7 C6 C5 . . 121.7(2) ?
    C6 C7 C2 . . 119.6(2) ?
    C6 C7 H7 . . 120.2 ?
    C2 C7 H7 . . 120.2 ?
    O3 C8 H8A . . 109.5 ?
    O3 C8 H8B . . 109.5 ?
    H8A C8 H8B . . 109.5 ?
    O3 C8 H8C . . 109.5 ?
    H8A C8 H8C . . 109.5 ?
    H8B C8 H8C . . 109.5 ?
    N1 C9 C10 . . 123.2(2) ?
    N1 C9 H9 . . 118.4 ?
    C10 C9 H9 . . 118.4 ?
    C11 C10 C9 . . 118.9(2) ?
    C11 C10 H10 . . 120.5 ?
    C9 C10 H10 . . 120.5 ?
    C10 C11 C12 . . 120.3(2) ?
    C10 C11 H11 . . 119.8 ?
    C12 C11 H11 . . 119.8 ?
    C11 C12 C13 . . 116.9(2) ?
    C11 C12 C20 . . 124.5(2) ?
    C13 C12 C20 . . 118.6(2) ?
    N1 C13 C12 . . 122.4(2) ?
    N1 C13 C14 . . 117.17(17) ?
    C12 C13 C14 . . 120.5(2) ?
    N2 C14 C15 . . 122.8(2) ?
    N2 C14 C13 . . 117.61(17) ?
    C15 C14 C13 . . 119.6(2) ?
    C16 C15 C14 . . 117.1(2) ?
    C16 C15 C19 . . 124.8(2) ?
    C14 C15 C19 . . 118.1(3) ?
    C17 C16 C15 . . 120.2(2) ?
    C17 C16 H16 . . 119.9 ?
    C15 C16 H16 . . 119.9 ?
    C16 C17 C18 . . 119.2(3) ?
    C16 C17 H17 . . 120.4 ?
    C18 C17 H17 . . 120.4 ?
    N2 C18 C17 . . 122.7(2) ?
    N2 C18 H18 . . 118.7 ?
    C17 C18 H18 . . 118.7 ?
    C20 C19 C15 . . 122.0(2) ?
    C20 C19 H19 . . 119.0 ?
    C15 C19 H19 . . 119.0 ?
    C19 C20 C12 . . 121.2(2) ?
    C19 C20 H20 . . 119.4 ?
    C12 C20 H20 . . 119.4 ?
    C28 O9 C24 . . 126.8(3) ?
    O7 C21 O8 . . 125.34(19) ?
    O7 C21 C22 . . 115.47(18) ?
    O8 C21 C22 . . 119.18(18) ?
    C23 C22 C27 . . 117.68(19) ?
    C23 C22 C21 . . 124.19(18) ?
    C27 C22 C21 . . 118.12(19) ?
    F4 C23 C22 . . 121.42(17) ?
    F4 C23 C24 . . 115.07(19) ?
    C22 C23 C24 . . 123.5(2) ?
    O9 C24 C25 . . 125.8(2) ?
    O9 C24 C23 . . 117.4(2) ?
    C25 C24 C23 . . 116.8(2) ?
    F5 C25 C26 . . 118.2(2) ?
    F5 C25 C24 . . 120.8(2) ?
    C26 C25 C24 . . 121.0(2) ?
    F6 C26 C27 . . 120.4(2) ?
    F6 C26 C25 . . 118.5(2) ?
    C27 C26 C25 . . 121.1(2) ?
    C26 C27 C22 . . 120.0(2) ?
    C26 C27 H27 . . 120.0 ?
    C22 C27 H27 . . 120.0 ?
    O9 C28 H28A . . 109.5 ?
    O9 C28 H28B . . 109.5 ?
    H28A C28 H28B . . 109.5 ?
    O9 C28 H28C . . 109.5 ?
    H28A C28 H28C . . 109.5 ?
    H28B C28 H28C . . 109.5 ?
loop_
    _geom_torsion_atom_site_label_1
    _geom_torsion_atom_site_label_2
    _geom_torsion_atom_site_label_3
    _geom_torsion_atom_site_label_4
    _geom_torsion_site_symmetry_1
    _geom_torsion_site_symmetry_2
    _geom_torsion_site_symmetry_3
    _geom_torsion_site_symmetry_4
    _geom_torsion
    _geom_torsion_publ_flag
    O6 Co1 O2 C1 . . . . -162.24(18) ?
    O4 Co1 O2 C1 . . . . 14.22(18) ?
    O5 Co1 O2 C1 . . . . -80.36(18) ?
    N1 Co1 O2 C1 . . . . 108.82(18) ?
    N2 Co1 O2 C1 . . . . 63.7(3) ?
    O6 Co1 N1 C9 . . . . -76.76(17) ?
    O4 Co1 N1 C9 . . . . 102.89(17) ?
    O2 Co1 N1 C9 . . . . 14.12(17) ?
    O5 Co1 N1 C9 . . . . -105.5(4) ?
    N2 Co1 N1 C9 . . . . -175.84(17) ?
    O6 Co1 N1 C13 . . . . 106.12(13) ?
    O4 Co1 N1 C13 . . . . -74.23(13) ?
    O2 Co1 N1 C13 . . . . -163.00(13) ?
    O5 Co1 N1 C13 . . . . 77.4(4) ?
    N2 Co1 N1 C13 . . . . 7.04(13) ?
    O6 Co1 N2 C18 . . . . 96.75(18) ?
    O4 Co1 N2 C18 . . . . -79.82(18) ?
    O2 Co1 N2 C18 . . . . -129.9(3) ?
    O5 Co1 N2 C18 . . . . 13.75(19) ?
    N1 Co1 N2 C18 . . . . -176.32(19) ?
    O6 Co1 N2 C14 . . . . -96.30(13) ?
    O4 Co1 N2 C14 . . . . 87.13(13) ?
    O2 Co1 N2 C14 . . . . 37.0(3) ?
    O5 Co1 N2 C14 . . . . -179.31(13) ?
    N1 Co1 N2 C14 . . . . -9.37(13) ?
    Co1 O2 C1 O1 . . . . -19.6(3) ?
    Co1 O2 C1 C2 . . . . 159.01(13) ?
    O2 C1 C2 C3 . . . . 150.4(2) ?
    O1 C1 C2 C3 . . . . -30.9(3) ?
    O2 C1 C2 C7 . . . . -32.7(3) ?
    O1 C1 C2 C7 . . . . 146.1(2) ?
    C7 C2 C3 F1 . . . . 176.35(19) ?
    C1 C2 C3 F1 . . . . -6.7(3) ?
    C7 C2 C3 C4 . . . . -2.2(3) ?
    C1 C2 C3 C4 . . . . 174.8(2) ?
    C8 O3 C4 C5 . . . . -115.6(3) ?
    C8 O3 C4 C3 . . . . 68.5(3) ?
    F1 C3 C4 C5 . . . . -177.9(2) ?
    C2 C3 C4 C5 . . . . 0.7(3) ?
    F1 C3 C4 O3 . . . . -1.8(3) ?
    C2 C3 C4 O3 . . . . 176.7(2) ?
    O3 C4 C5 F2 . . . . 4.9(3) ?
    C3 C4 C5 F2 . . . . -179.0(2) ?
    O3 C4 C5 C6 . . . . -175.1(2) ?
    C3 C4 C5 C6 . . . . 1.1(4) ?
    F2 C5 C6 F3 . . . . -0.5(4) ?
    C4 C5 C6 F3 . . . . 179.4(2) ?
    F2 C5 C6 C7 . . . . 178.8(2) ?
    C4 C5 C6 C7 . . . . -1.3(4) ?
    F3 C6 C7 C2 . . . . 179.0(2) ?
    C5 C6 C7 C2 . . . . -0.3(4) ?
    C3 C2 C7 C6 . . . . 1.9(3) ?
    C1 C2 C7 C6 . . . . -175.2(2) ?
    C13 N1 C9 C10 . . . . 0.8(3) ?
    Co1 N1 C9 C10 . . . . -176.24(16) ?
    N1 C9 C10 C11 . . . . 1.5(3) ?
    C9 C10 C11 C12 . . . . -1.7(3) ?
    C10 C11 C12 C13 . . . . -0.2(3) ?
    C10 C11 C12 C20 . . . . 178.5(2) ?
    C9 N1 C13 C12 . . . . -2.8(3) ?
    Co1 N1 C13 C12 . . . . 174.58(15) ?
    C9 N1 C13 C14 . . . . 178.83(17) ?
    Co1 N1 C13 C14 . . . . -3.8(2) ?
    C11 C12 C13 N1 . . . . 2.5(3) ?
    C20 C12 C13 N1 . . . . -176.21(19) ?
    C11 C12 C13 C14 . . . . -179.17(18) ?
    C20 C12 C13 C14 . . . . 2.1(3) ?
    C18 N2 C14 C15 . . . . -0.9(3) ?
    Co1 N2 C14 C15 . . . . -169.32(16) ?
    C18 N2 C14 C13 . . . . 179.10(18) ?
    Co1 N2 C14 C13 . . . . 10.6(2) ?
    N1 C13 C14 N2 . . . . -4.9(3) ?
    C12 C13 C14 N2 . . . . 176.77(17) ?
    N1 C13 C14 C15 . . . . 175.11(18) ?
    C12 C13 C14 C15 . . . . -3.3(3) ?
    N2 C14 C15 C16 . . . . 1.9(3) ?
    C13 C14 C15 C16 . . . . -178.1(2) ?
    N2 C14 C15 C19 . . . . -178.05(19) ?
    C13 C14 C15 C19 . . . . 2.0(3) ?
    C14 C15 C16 C17 . . . . -1.4(3) ?
    C19 C15 C16 C17 . . . . 178.5(2) ?
    C15 C16 C17 C18 . . . . 0.0(4) ?
    C14 N2 C18 C17 . . . . -0.7(3) ?
    Co1 N2 C18 C17 . . . . 165.64(17) ?
    C16 C17 C18 N2 . . . . 1.1(4) ?
    C16 C15 C19 C20 . . . . -179.5(2) ?
    C14 C15 C19 C20 . . . . 0.5(4) ?
    C15 C19 C20 C12 . . . . -1.7(4) ?
    C11 C12 C20 C19 . . . . -178.3(2) ?
    C13 C12 C20 C19 . . . . 0.4(3) ?
    O7 C21 C22 C23 . . . . -162.0(2) ?
    O8 C21 C22 C23 . . . . 18.6(3) ?
    O7 C21 C22 C27 . . . . 16.9(3) ?
    O8 C21 C22 C27 . . . . -162.5(2) ?
    C27 C22 C23 F4 . . . . -177.8(2) ?
    C21 C22 C23 F4 . . . . 1.2(3) ?
    C27 C22 C23 C24 . . . . 0.3(3) ?
    C21 C22 C23 C24 . . . . 179.2(2) ?
    C28 O9 C24 C25 . . . . 24.9(6) ?
    C28 O9 C24 C23 . . . . -157.9(4) ?
    F4 C23 C24 O9 . . . . 0.6(4) ?
    C22 C23 C24 O9 . . . . -177.6(3) ?
    F4 C23 C24 C25 . . . . 178.0(2) ?
    C22 C23 C24 C25 . . . . -0.1(4) ?
    O9 C24 C25 F5 . . . . -2.3(5) ?
    C23 C24 C25 F5 . . . . -179.5(3) ?
    O9 C24 C25 C26 . . . . 177.7(3) ?
    C23 C24 C25 C26 . . . . 0.6(4) ?
    F5 C25 C26 F6 . . . . -0.3(4) ?
    C24 C25 C26 F6 . . . . 179.6(3) ?
    F5 C25 C26 C27 . . . . 178.9(3) ?
    C24 C25 C26 C27 . . . . -1.2(5) ?
    F6 C26 C27 C22 . . . . -179.5(2) ?
    C25 C26 C27 C22 . . . . 1.3(4) ?
    C23 C22 C27 C26 . . . . -0.8(3) ?
    C21 C22 C27 C26 . . . . -179.8(2) ?
loop_
    _geom_hbond_atom_site_label_D
    _geom_hbond_atom_site_label_H
    _geom_hbond_atom_site_label_A
    _geom_hbond_site_symmetry_A
    _geom_hbond_distance_DH
    _geom_hbond_distance_HA
    _geom_hbond_distance_DA
    _geom_hbond_angle_DHA
    O4 H4A O1 . 0.85 1.78 2.604(2) 162.6
    O4 H4B O8 1_455 0.85 1.89 2.729(2) 168.8
    O5 H5A O8 2_656 0.85 1.94 2.791(2) 176.0
    O5 H5B O6 2_546 0.85 2.15 2.976(2) 165.4
    O6 H6A O1 1_565 0.85 1.90 2.738(2) 167.4
    O6 H6B O7 2_656 0.85 1.77 2.623(2) 176.1
data_global
_journal_date_recd_electronic     2014-09-21
_journal_date_accepted     2014-10-07
_journal_name_full     'Acta Crystallographica, Section E'
_journal_year     2014
_journal_volume     70
_journal_issue     11
_journal_page_first     m367
_journal_page_last     m368
_journal_paper_category     HM
_journal_paper_doi     10.1107/S1600536814022077
_journal_coeditor_code     WM5067
_publ_contact_author_name     'Junshan Sun'
_publ_contact_author_address
;
  Beijing Key Laboratory for Science and
  Application of Functional Molecular and
  Crystalline Materials, Department of Chemistry
  University of Science and Technology Beijing,
  beijing,100083, People's Republic of China
;
_publ_contact_author_email     klsz79@163.com
_publ_contact_author_fax     '86 010 62334509'
_publ_contact_author_phone     '86 010 62334509'
_publ_section_title
;\
Crystal structure of
triaqua(1,10-phenanthroline-\k^2^<i>N</i>,<i>N</i>')(2,4,5-trifluoro-3-\
methoxybenzoato-\k<i>O</i>^1^)cobalt(II) 2,4,5-trifluoro-3-methoxybenzoate
;
loop_
    _publ_author_name
    _publ_author_address
    'Junshan Sun'
;\
Beijing Key Laboratory for Science and Application of Functional Molecular \
and Crystalline Materials
Department of Chemistry
University of Science and Technology Beijing
Beijing,100083
People's Republic of China
;
