# Supplementary material for: Crystal structure of tri­aqua­(1,10-phen­anthroline-κ2 N,N′)(2,4,5-tri­fluoro-3-meth­oxy­benzoato-κO 1)cobalt(II) 2,4,5-tri­fluoro-3-meth­oxy­benzoate
Source: Acta Crystallogr Sect E Struct Rep Online. 2014 Oct 11;70(Pt 11):m367–8. doi: 10.1107/S1600536814022077 (PMC4257257; doi:10.1107/S1600536814022077)
Supplement: Supplementary file 2 [file e-70-0m367-Isup2.hkl]

# 
# h,k,l, Fc-squared, Fo-squared, sigma(Fo-squared) and status flag 
# 
data_I
_shelx_title ' test' 
_shelx_refln_list_code          4 
_shelx_F_calc_maximum      256.73 
_exptl_crystal_F_000      1428.00 
_reflns_d_resolution_high  0.8393 
 
loop_ 
 _symmetry_equiv_pos_as_xyz 
 'x, y, z' 
 '-x, y+1/2, -z+1/2' 
 '-x, -y, -z' 
 'x, -y-1/2, z-1/2' 
 
_cell_length_a    17.1770 
_cell_length_b     7.0429 
_cell_length_c    26.5430 
_cell_angle_alpha  90.000 
_cell_angle_beta  116.942 
_cell_angle_gamma  90.000 
 
_shelx_F_squared_multiplier     1.000 
 
loop_ 
 _refln_index_h 
 _refln_index_k 
 _refln_index_l 
 _refln_F_squared_calc 
 _refln_F_squared_meas 
 _refln_F_squared_sigma 
 _refln_observed_status 
   2   0   0    12486.37    12516.73     77.52 o 
   3   0   0      246.68      221.71      9.62 o 
   4   0   0     2818.47     2653.12     47.36 o 
   5   0   0      756.84      698.23     33.18 o 
   6   0   0        3.75        3.52      3.28 o 
   7   0   0     3327.60     3515.46    116.90 o 
   8   0   0     1315.87     1217.41     48.04 o 
   9   0   0     2659.22     2697.42     39.35 o 
  10   0   0      341.96      308.63     16.06 o 
  11   0   0     2434.30     2445.26     91.33 o 
  12   0   0     1780.35     1716.49     66.34 o 
  13   0   0     4574.49     4356.97    192.69 o 
  14   0   0     2554.31     2405.48     48.92 o 
  15   0   0     4630.68     4675.19     70.43 o 
  16   0   0      338.51      348.59     24.37 o 
   1   1   0     5666.33     5655.12     26.31 o 
   2   1   0    18014.07    19079.29    277.53 o 
   3   1   0     1335.58     1335.43     48.59 o 
   4   1   0     3057.61     3025.80     70.31 o 
   5   1   0       72.42       61.66      4.02 o 
   6   1   0     1562.64     1647.45     42.14 o 
   7   1   0     2633.51     2735.23     62.06 o 
   8   1   0      407.60      424.49     17.78 o 
   9   1   0      268.73      263.20     10.14 o 
  10   1   0     1088.89     1110.67     19.81 o 
  11   1   0       50.62       52.90      6.72 o 
  12   1   0      109.44      104.63      9.06 o 
  13   1   0     1344.63     1381.63     25.97 o 
  14   1   0       28.33       24.66      7.69 o 
  15   1   0       63.45       36.51     10.84 o 
  16   1   0       66.75       62.67     14.75 o 
  17   1   0       31.25       22.93     13.48 o 
  18   1   0        1.06       18.75     13.85 o 
   0   2   0    47934.46    50732.16   1640.04 o 
   1   2   0     9125.46     9455.66    118.75 o 
   2   2   0     2451.07     2341.15     43.73 o 
   3   2   0     4936.04     4694.96     49.76 o 
   4   2   0        5.50       17.10      3.71 o 
   5   2   0      163.42      143.11      6.41 o 
   6   2   0      346.48      376.73      9.94 o 
   7   2   0       51.09       54.80      5.12 o 
   8   2   0      406.17      415.48     11.75 o 
   9   2   0     2042.21     2015.92     32.71 o 
  10   2   0      915.07      920.62     18.62 o 
  11   2   0     2461.24     2481.55     52.89 o 
  12   2   0      919.03      924.13     24.07 o 
  13   2   0      104.05      133.17     12.75 o 
  14   2   0      311.33      355.13     24.26 o 
  15   2   0      148.51      183.03     19.38 o 
  16   2   0      232.78      242.07     41.54 o 
  17   2   0       63.04       57.67     16.43 o 
   1   3   0        2.07        7.12      5.23 o 
   2   3   0     1143.74     1219.82     19.53 o 
   3   3   0     4583.83     4462.68     34.27 o 
   4   3   0     2232.13     2051.11     26.41 o 
   5   3   0      576.02      665.62     11.41 o 
   6   3   0      318.83      258.64      7.80 o 
   7   3   0       21.69       18.82      3.64 o 
   8   3   0        0.79       10.48      4.44 o 
   9   3   0      200.97      181.74     10.02 o 
  10   3   0      741.59      741.52     21.43 o 
  11   3   0       16.87       20.04      7.73 o 
  12   3   0     1525.38     1430.49     31.83 o 
  13   3   0      275.11      275.25     23.82 o 
  14   3   0      131.82      101.64     16.46 o 
  15   3   0       62.05       49.47     15.01 o 
  16   3   0        6.67        2.77     12.95 o 
  17   3   0       66.63       69.35     17.79 o 
   0   4   0      909.18      785.11     36.93 o 
   1   4   0     1510.27     1470.35     21.65 o 
   2   4   0    11774.08    11877.02    218.19 o 
   3   4   0     3153.30     3036.47     38.86 o 
   4   4   0      696.00      755.28     17.28 o 
   5   4   0     1302.63     1283.42     30.87 o 
   6   4   0      386.74      390.89     15.19 o 
   7   4   0       31.44       59.35      5.98 o 
   8   4   0     2607.19     2731.43     38.04 o 
   9   4   0      296.59      285.62     12.71 o 
  10   4   0      146.72      144.09     12.37 o 
  11   4   0      588.75      619.65     29.26 o 
  12   4   0      603.87      619.22     30.89 o 
  13   4   0     1972.22     1956.93     52.55 o 
  14   4   0      185.78      204.76     22.87 o 
  15   4   0      395.67      427.86     29.87 o 
  16   4   0      154.74      166.47     23.24 o 
   1   5   0        1.20       -2.63      4.31 o 
   2   5   0       54.77       46.22      6.79 o 
   3   5   0      444.46      407.45     13.70 o 
   4   5   0      338.62      350.03     15.81 o 
   5   5   0      686.83      659.96     21.02 o 
   6   5   0      277.56      319.42     15.90 o 
   7   5   0       15.44       18.55      7.76 o 
   8   5   0        1.48        7.95      7.13 o 
   9   5   0      382.75      414.74     25.45 o 
  10   5   0       34.59       32.96     12.97 o 
  11   5   0      520.36      470.21     28.84 o 
  12   5   0        0.22        8.19     12.10 o 
  13   5   0      110.62      117.21     19.31 o 
  14   5   0      220.39      213.49     24.14 o 
   0   6   0      490.07      527.39     34.38 o 
   1   6   0      349.70      368.62     14.82 o 
   2   6   0       40.03       34.32      7.28 o 
   3   6   0      217.89      244.62     15.69 o 
   4   6   0      169.78      174.26     17.09 o 
   5   6   0       34.73       45.13      9.66 o 
   6   6   0       18.43       21.64      9.15 o 
   7   6   0       55.47       53.23     14.09 o 
   8   6   0       14.10        9.29     11.68 o 
   9   6   0       47.21       48.00     15.35 o 
  10   6   0       90.73       89.12     19.57 o 
  11   6   0       46.10       59.61     17.35 o 
  12   6   0      339.96      352.83     58.46 o 
   1   7   0       54.66       50.47     14.20 o 
   2   7   0      753.33      757.90     26.49 o 
   3   7   0      698.28      665.90     26.87 o 
   4   7   0      192.54      182.24     16.98 o 
   5   7   0      145.08      178.08     19.87 o 
   6   7   0      278.61      322.44     25.17 o 
   7   7   0      324.03      369.68     27.83 o 
   8   7   0      210.87      234.41     24.04 o 
   9   7   0      382.82      349.54     27.62 o 
  10   7   0      408.99      401.33     30.40 o 
   0   8   0      218.90      218.14     31.19 o 
   1   8   0      302.83      309.63     26.21 o 
   2   8   0      468.29      469.55     29.78 o 
   3   8   0      306.46      303.09     37.64 o 
   4   8   0      292.57      304.48     26.54 o 
   5   8   0      203.54      201.11     24.13 o 
 -18   1   1       19.10        3.86     17.61 o 
 -17   1   1      118.31      110.22     22.64 o 
 -16   1   1      573.76      580.56     23.91 o 
 -15   1   1      536.36      472.30     21.14 o 
 -14   1   1     1455.36     1532.16     32.99 o 
 -13   1   1       37.25       33.69      7.40 o 
 -12   1   1     1045.25     1033.54     26.29 o 
 -11   1   1     1991.32     2021.62     28.34 o 
 -10   1   1     8646.18     8435.79     95.95 o 
  -9   1   1     3382.75     3145.90     67.86 o 
  -8   1   1     8814.15     8938.08    188.17 o 
  -7   1   1    12493.85    12507.63    258.06 o 
  -6   1   1     9464.86     9601.44    161.55 o 
  -5   1   1      276.70      211.34      6.27 o 
  -4   1   1     3350.63     3174.20     63.93 o 
  -3   1   1      398.88      438.54      7.78 o 
  -2   1   1     3128.27     3121.62     76.62 o 
  -1   1   1    12587.38    12475.51    191.96 o 
   0   1   1       84.85      101.90      4.25 o 
   1   1   1    27529.64    27492.80    464.54 o 
   2   1   1    16752.30    16865.94    453.92 o 
   3   1   1     5736.17     5641.29    125.82 o 
   4   1   1     2278.31     2219.16     57.03 o 
   5   1   1    11735.54    11472.09    280.49 o 
   6   1   1    11506.52    11449.89    198.36 o 
   7   1   1     4585.90     4545.24    102.89 o 
   8   1   1     1869.60     1732.92     34.90 o 
   9   1   1     3243.00     3158.88     68.25 o 
  10   1   1        2.75        4.41      4.57 o 
  11   1   1       83.91       69.14      7.35 o 
  12   1   1      601.59      580.87     20.40 o 
  13   1   1      279.70      297.78     14.40 o 
  14   1   1      419.99      429.06     17.05 o 
  15   1   1      114.67      122.56     16.42 o 
  16   1   1      813.78      844.60     35.31 o 
  17   1   1      396.81      389.72     26.65 o 
 -18   2   1       89.33       97.37     18.85 o 
 -17   2   1       39.26       39.48     15.08 o 
 -16   2   1       95.04       77.07     16.33 o 
 -15   2   1      383.44      371.41     25.25 o 
 -14   2   1      187.76      196.94     15.09 o 
 -13   2   1      170.78      174.72     13.91 o 
 -12   2   1      139.66      140.47     12.13 o 
 -11   2   1      320.10      293.87     12.18 o 
 -10   2   1      224.71      246.21     10.64 o 
  -9   2   1      101.47       87.27      6.79 o 
  -8   2   1       89.52       83.76      6.20 o 
  -7   2   1      601.56      645.77     14.82 o 
  -6   2   1     4501.93     4777.65     56.71 o 
  -5   2   1     1305.02     1320.55     15.90 o 
  -4   2   1      913.68      846.44     21.98 o 
  -3   2   1       32.48       36.51      4.85 o 
  -2   2   1     5507.93     5666.51     82.21 o 
  -1   2   1       29.94       32.79      2.92 o 
   0   2   1    48802.03    51547.43    597.13 o 
   1   2   1      643.96      731.10     18.48 o 
   2   2   1    11629.32    11163.14     62.34 o 
   3   2   1     5234.47     5141.64     54.08 o 
   4   2   1        0.44        4.09      2.10 o 
   5   2   1      193.07      150.32      6.57 o 
   6   2   1     1898.21     2066.72     43.62 o 
   7   2   1     1185.42     1276.22     28.82 o 
   8   2   1      318.15      332.15     11.16 o 
   9   2   1      484.17      514.81     14.07 o 
  10   2   1      213.09      256.80     11.58 o 
  11   2   1      332.63      379.80     14.40 o 
  12   2   1        0.21       -1.25      5.67 o 
  13   2   1      585.20      602.61     28.81 o 
  14   2   1        9.38       10.19     10.84 o 
  15   2   1      177.87      185.77     19.73 o 
  16   2   1       50.28       43.44     14.75 o 
  17   2   1        0.13       -4.01     14.49 o 
 -17   3   1      147.35      146.78     21.60 o 
 -16   3   1       11.12        5.90     13.47 o 
 -15   3   1       54.06       45.77     15.12 o 
 -14   3   1       18.69       30.99     12.94 o 
 -13   3   1     2218.53     2173.91     39.83 o 
 -12   3   1      889.11      904.40     25.56 o 
 -11   3   1      212.04      210.38     13.66 o 
 -10   3   1      364.01      333.22     15.43 o 
  -9   3   1     6443.94     6518.02     46.30 o 
  -8   3   1     2074.53     1968.48     24.69 o 
  -7   3   1     3330.79     3322.96     46.11 o 
  -6   3   1      465.32      461.54      9.30 o 
  -5   3   1       93.79       75.89      4.81 o 
  -4   3   1        6.69       11.80      2.98 o 
  -3   3   1      149.60      184.96      8.05 o 
  -2   3   1      701.21      768.92     15.39 o 
  -1   3   1      592.63      555.04     12.61 o 
   0   3   1      644.34      613.75     10.28 o 
   1   3   1      815.72      969.14     17.28 o 
   2   3   1      517.64      448.58     10.50 o 
   3   3   1     9419.27     9509.47    134.21 o 
   4   3   1     8261.55     8228.35     87.09 o 
   5   3   1     7953.76     7627.34     78.45 o 
   6   3   1     2690.10     2839.13     27.35 o 
   7   3   1      690.22      633.89     12.07 o 
   8   3   1      905.78      842.28     17.34 o 
   9   3   1       13.03       14.16      5.36 o 
  10   3   1       17.71       21.45      6.16 o 
  11   3   1       18.29       17.22      7.73 o 
  12   3   1        6.90        8.06     11.45 o 
  13   3   1      234.04      216.70     21.07 o 
  14   3   1      264.00      272.67     23.91 o 
  15   3   1      197.94      201.28     23.24 o 
  16   3   1       83.35      119.73     22.37 o 
 -16   4   1      169.38      214.90     28.43 o 
 -15   4   1      270.82      231.81     23.90 o 
 -14   4   1       12.05       17.75     13.18 o 
 -13   4   1      162.59      188.91     20.33 o 
 -12   4   1      411.53      409.70     30.14 o 
 -11   4   1        0.11       -1.22      6.97 o 
 -10   4   1      490.46      505.24     19.90 o 
  -9   4   1      328.43      320.05     11.67 o 
  -8   4   1       74.07      110.06      8.63 o 
  -7   4   1       30.31       43.99      5.44 o 
  -6   4   1      408.36      453.46     13.76 o 
  -5   4   1      283.66      293.06     10.27 o 
  -4   4   1     3298.87     3199.03     63.57 o 
  -3   4   1     3596.54     3611.43     63.82 o 
  -2   4   1      163.35      127.79     12.10 o 
  -1   4   1       70.96       70.99      5.18 o 
   0   4   1     8540.49     8538.31    181.92 o 
   1   4   1      301.65      314.74     12.41 o 
   2   4   1      858.42      857.78     16.54 o 
   3   4   1     1029.86     1128.08     18.68 o 
   4   4   1     3034.52     3124.25     43.46 o 
   5   4   1      120.99      144.85      8.20 o 
   6   4   1       25.65       32.08      7.04 o 
   7   4   1      106.28       95.38      6.86 o 
   8   4   1      456.67      476.95     13.03 o 
   9   4   1      791.27      762.44     18.65 o 
  10   4   1       12.26       27.89     11.54 o 
  11   4   1       38.36       36.44     12.60 o 
  12   4   1      244.05      262.46     22.39 o 
  13   4   1      161.60      176.87     20.27 o 
  14   4   1      374.93      368.44     28.32 o 
  15   4   1      160.60      178.87     22.90 o 
 -14   5   1      408.45      373.43     29.59 o 
 -13   5   1      164.27      174.47     21.53 o 
 -12   5   1      415.20      398.36     27.96 o 
 -11   5   1      309.97      358.61     25.41 o 
 -10   5   1      172.64      181.20     18.91 o 
  -9   5   1      937.18      872.98     22.48 o 
  -8   5   1        4.20        3.75      6.94 o 
  -7   5   1      327.17      351.50     16.95 o 
  -6   5   1      735.88      683.90     21.85 o 
  -5   5   1      345.99      376.07     16.85 o 
  -4   5   1       17.24       17.50      7.08 o 
  -3   5   1       53.31       56.82      6.28 o 
  -2   5   1      129.31       96.26      9.60 o 
  -1   5   1      315.16      319.24     11.05 o 
   0   5   1      792.02      836.21     25.71 o 
   1   5   1      520.91      497.61     15.07 o 
   2   5   1     1184.89     1253.66     30.90 o 
   3   5   1     1718.51     1665.44     26.19 o 
   4   5   1     2264.01     2170.24     56.19 o 
   5   5   1      707.98      737.71     21.69 o 
   6   5   1      369.33      346.46     16.30 o 
   7   5   1      146.87      161.88     12.75 o 
   8   5   1      984.71      934.48     34.58 o 
   9   5   1       30.24       29.81     12.55 o 
  10   5   1       23.74       38.81     13.51 o 
  11   5   1       49.83       55.81     15.32 o 
  12   5   1       89.80       70.05     17.04 o 
  13   5   1       78.35       76.19     17.75 o 
  14   5   1       35.08       28.71     15.36 o 
 -13   6   1        2.91      -11.22     21.64 o 
 -12   6   1        1.65        4.71     12.88 o 
 -11   6   1      129.04      142.97     19.85 o 
 -10   6   1       23.71       12.76     12.33 o 
  -9   6   1       22.18       20.12     12.85 o 
  -8   6   1      223.14      269.01     22.28 o 
  -7   6   1      323.46      302.36     17.97 o 
  -6   6   1      318.75      319.64     17.91 o 
  -5   6   1     1066.94     1054.21     28.24 o 
  -4   6   1      929.28      944.48     56.74 o 
  -3   6   1       68.40       70.24     10.48 o 
  -2   6   1       67.91       90.05     14.00 o 
  -1   6   1      108.43       76.57     10.04 o 
   0   6   1       14.22       25.21      6.99 o 
   1   6   1      605.11      525.72     20.76 o 
   2   6   1       59.58       61.33      8.38 o 
   3   6   1      421.09      404.78     20.53 o 
   4   6   1        1.76       -0.67      6.87 o 
   5   6   1      174.94      212.95     15.19 o 
   6   6   1      513.95      491.70     26.97 o 
   7   6   1      976.30     1007.93     37.85 o 
   8   6   1      200.69      195.46     20.48 o 
   9   6   1      220.62      246.76     23.20 o 
  10   6   1      237.96      234.51     23.62 o 
  11   6   1      223.98      258.00     25.44 o 
  12   6   1       48.48       65.48     18.32 o 
 -10   7   1      133.01      135.70     21.94 o 
  -9   7   1       46.48       74.87     18.21 o 
  -8   7   1      305.85      312.46     26.29 o 
  -7   7   1      167.48      172.99     31.21 o 
  -6   7   1        1.69        2.08     11.93 o 
  -5   7   1      165.91      164.40     15.38 o 
  -4   7   1        1.28        1.53      8.61 o 
  -3   7   1       54.86       43.63     11.07 o 
  -2   7   1       22.90       19.46     12.15 o 
  -1   7   1      189.47      195.34     19.91 o 
   0   7   1      216.25      223.08     29.63 o 
   1   7   1      725.54      786.09     26.73 o 
   2   7   1      234.28      261.45     17.96 o 
   3   7   1       39.85       54.67     11.52 o 
   4   7   1      378.66      429.47     26.88 o 
   5   7   1      110.37       97.89     17.38 o 
   6   7   1      620.29      623.46     33.19 o 
   7   7   1      357.03      373.24     27.08 o 
   8   7   1      153.39      151.99     29.14 o 
   9   7   1       66.03       53.21     17.03 o 
  -5   8   1      288.50      306.80     26.55 o 
  -4   8   1      143.05      171.24     21.73 o 
  -3   8   1      151.82      178.78     21.75 o 
  -2   8   1      300.44      276.46     24.97 o 
  -1   8   1      549.28      569.13     34.95 o 
   0   8   1      326.84      377.75     27.11 o 
   1   8   1       59.64       77.82     18.64 o 
   2   8   1       33.22       40.50     21.99 o 
   3   8   1       20.65       -4.93     12.61 o 
   4   8   1       32.34       18.59     14.48 o 
   5   8   1       55.61       57.20     21.53 o 
 -18   0   2      888.95      877.22     53.07 o 
 -17   0   2      514.97      615.02     44.04 o 
 -16   0   2     3482.48     3690.37     92.99 o 
 -15   0   2     1778.75     1821.61     43.79 o 
 -14   0   2      535.71      511.18     24.47 o 
 -13   0   2      518.07      542.05     23.62 o 
 -12   0   2      112.37      149.52     13.24 o 
 -11   0   2        1.97       -3.64      5.68 o 
 -10   0   2      400.54      340.96     15.81 o 
  -9   0   2     3907.09     3553.70    192.91 o 
  -8   0   2    15181.27    15641.64    467.74 o 
  -7   0   2     2618.78     2785.40     92.34 o 
  -6   0   2     2348.96     2070.27     71.59 o 
  -5   0   2     6928.06     6689.79    109.71 o 
  -4   0   2    23380.99    22278.06    116.35 o 
  -3   0   2     3487.85     3509.07     37.68 o 
  -2   0   2     2694.24     2746.42     28.91 o 
   0   0   2     6369.93     6553.53     56.39 o 
   1   0   2     4794.11     4985.33     44.66 o 
   2   0   2      555.91      655.03     13.38 o 
   3   0   2    15112.37    14730.54    356.62 o 
   4   0   2     4561.46     4399.76    121.86 o 
   5   0   2     4789.61     4972.85    120.38 o 
   6   0   2      992.34     1039.51     41.93 o 
   7   0   2      103.47       57.60      7.11 o 
   8   0   2    16141.81    16120.33    466.40 o 
   9   0   2      283.31      219.04     17.95 o 
  10   0   2     4265.00     4278.42    100.54 o 
  11   0   2      145.75      130.58     12.92 o 
  12   0   2       11.41       11.65      8.68 o 
  13   0   2      553.27      542.20     31.25 o 
  14   0   2      195.10      189.87     20.09 o 
  15   0   2       51.38       39.47     12.64 o 
  16   0   2        8.74        5.02     16.58 o 
 -18   1   2       58.02       88.39     25.21 o 
 -17   1   2      301.68      306.84     19.88 o 
 -16   1   2        3.36        5.14      9.22 o 
 -15   1   2       18.40       22.24      9.52 o 
 -14   1   2     1927.71     2113.33     53.13 o 
 -13   1   2     1392.44     1291.26     24.14 o 
 -12   1   2       31.03       24.75      6.06 o 
 -11   1   2      368.48      324.61     12.20 o 
 -10   1   2        5.25       10.27      4.53 o 
  -9   1   2      873.91      869.50     24.81 o 
  -8   1   2     2879.92     2624.49     40.03 o 
  -7   1   2     5196.45     5526.90     83.64 o 
  -6   1   2     7848.96     8129.79     93.26 o 
  -5   1   2      475.11      429.62     10.79 o 
  -4   1   2     2320.04     2423.63     41.24 o 
  -3   1   2     4373.00     4399.30     72.37 o 
  -2   1   2      559.91      549.25      8.71 o 
  -1   1   2      152.60      122.62      4.12 o 
   0   1   2       83.52       56.19      4.37 o 
   1   1   2     4732.43     4719.09     45.85 o 
   2   1   2     1107.66     1158.62     10.83 o 
   3   1   2    12558.24    12782.27    306.57 o 
   4   1   2      537.46      588.55     18.27 o 
   5   1   2     9702.98     9611.24    172.14 o 
   6   1   2     2912.10     3028.39     66.14 o 
   7   1   2      364.12      369.58     12.59 o 
   8   1   2      353.31      364.55     13.13 o 
   9   1   2       13.21       18.96      4.84 o 
  10   1   2      315.70      345.76     17.98 o 
  11   1   2      690.30      653.08     17.12 o 
  12   1   2        8.67       19.26      6.64 o 
  13   1   2      246.80      244.20     13.40 o 
  14   1   2        1.34        2.05      7.80 o 
  15   1   2       55.62       57.11     13.98 o 
  16   1   2       77.31       59.58     14.88 o 
  17   1   2        0.97        2.24     17.48 o 
 -18   2   2      219.17      269.36     25.16 o 
 -17   2   2      161.19      149.03     21.89 o 
 -16   2   2      404.89      331.16     24.93 o 
 -15   2   2      267.05      308.91     18.30 o 
 -14   2   2     1617.15     1615.58     34.61 o 
 -13   2   2       10.84       12.51      7.83 o 
 -12   2   2      719.51      661.18     21.23 o 
 -11   2   2     1625.62     1603.06     24.35 o 
 -10   2   2      497.88      510.37     18.64 o 
  -9   2   2     4340.92     4081.10     57.81 o 
  -8   2   2     1254.44     1403.12     20.12 o 
  -7   2   2    18131.78    17875.14    243.83 o 
  -6   2   2    15576.42    15968.37    225.42 o 
  -5   2   2    16765.90    16661.20    274.67 o 
  -4   2   2     4245.58     4308.29     33.66 o 
  -3   2   2     6232.17     6214.55     82.30 o 
  -2   2   2     9599.70    10363.42    161.84 o 
  -1   2   2    65909.90    68759.40    996.60 o 
   0   2   2     1061.38     1096.72     15.62 o 
   1   2   2     4224.76     4232.13     43.67 o 
   2   2   2        6.77       17.14      2.68 o 
   3   2   2      648.16      677.27      9.33 o 
   4   2   2     8646.38     8731.90    154.97 o 
   5   2   2      312.99      299.78      8.78 o 
   6   2   2     7365.97     7250.08    133.70 o 
   7   2   2     3681.24     3771.61     79.08 o 
   8   2   2     4152.65     4031.35     80.14 o 
   9   2   2     4969.32     4927.29     61.73 o 
  10   2   2     5267.21     5294.48     53.78 o 
  11   2   2     4894.54     4774.52     72.40 o 
  12   2   2     1122.75     1073.49     27.58 o 
  13   2   2      205.29      201.49     19.52 o 
  14   2   2       35.72       24.99     12.54 o 
  15   2   2        6.53        6.60     11.90 o 
  16   2   2      100.44      125.28     18.61 o 
  17   2   2        5.60       29.90     14.49 o 
 -17   3   2       33.87       39.80     15.27 o 
 -16   3   2        6.84       21.91     13.49 o 
 -15   3   2      316.31      285.55     23.89 o 
 -14   3   2     1114.84     1080.84     30.17 o 
 -13   3   2       76.20      109.60     12.32 o 
 -12   3   2     1300.25     1268.04     39.11 o 
 -11   3   2        4.19       -4.05      5.70 o 
 -10   3   2      256.32      268.39     14.42 o 
  -9   3   2        3.75       10.21      6.11 o 
  -8   3   2       27.33       18.70      4.71 o 
  -7   3   2        0.10        5.43      3.79 o 
  -6   3   2     1627.54     1711.63     30.17 o 
  -5   3   2       77.09       52.01      5.03 o 
  -4   3   2     3527.92     3743.74     44.19 o 
  -3   3   2     4137.65     4176.39     53.67 o 
  -2   3   2      560.79      631.56     11.19 o 
  -1   3   2       93.24       89.65      4.56 o 
   0   3   2      466.43      446.37     11.12 o 
   1   3   2     8001.46     8482.79    127.00 o 
   2   3   2       36.88       72.94      5.27 o 
   3   3   2        2.05        6.37      3.38 o 
   4   3   2     1151.39     1226.29     14.97 o 
   5   3   2      233.40      221.18      7.41 o 
   6   3   2      122.34      129.26      6.60 o 
   7   3   2      504.34      518.85     11.51 o 
   8   3   2      427.58      438.18     13.45 o 
   9   3   2       16.62       25.60      5.97 o 
  10   3   2      148.64      152.27     15.60 o 
  11   3   2      780.25      812.38     31.83 o 
  12   3   2       24.34       17.03     11.97 o 
  13   3   2        6.23       10.21     12.45 o 
  14   3   2       67.54       44.84     15.30 o 
  15   3   2        1.82        6.47     12.48 o 
  16   3   2       12.53       -0.67     13.28 o 
 -16   4   2      134.73      217.36     23.71 o 
 -15   4   2       23.73       32.82     14.37 o 
 -14   4   2       67.01       62.03     16.38 o 
 -13   4   2      297.66      340.33     24.50 o 
 -12   4   2      145.78      157.31     14.13 o 
 -11   4   2      410.23      381.26     23.50 o 
 -10   4   2     1112.21     1061.59     27.04 o 
  -9   4   2      370.18      297.22     11.59 o 
  -8   4   2      773.11      723.20     18.16 o 
  -7   4   2       43.08       29.99      5.99 o 
  -6   4   2      152.39      153.88      9.15 o 
  -5   4   2      297.16      253.75      8.90 o 
  -4   4   2     3116.30     2850.13     53.94 o 
  -3   4   2     3571.22     3666.35     69.24 o 
  -2   4   2     2441.10     2158.92     42.50 o 
  -1   4   2      905.98      983.98     32.78 o 
   0   4   2       35.04       24.81      5.32 o 
   1   4   2      456.33      491.07     13.35 o 
   2   4   2       77.95       82.40      6.71 o 
   3   4   2     2310.29     2426.57     26.77 o 
   4   4   2      766.72      779.75     16.39 o 
   5   4   2     2565.93     2494.96     27.75 o 
   6   4   2      161.59      171.54     11.37 o 
   7   4   2      664.05      685.24     14.58 o 
   8   4   2       96.98      105.49      7.38 o 
   9   4   2      271.84      289.18     25.63 o 
  10   4   2     1226.40     1093.65     36.76 o 
  11   4   2       74.48       68.57     14.84 o 
  12   4   2      407.00      442.33     27.64 o 
  13   4   2      311.40      301.53     24.44 o 
  14   4   2      113.80      127.53     19.95 o 
  15   4   2        0.76        1.87     14.37 o 
 -15   5   2      152.13      125.06     21.39 o 
 -14   5   2      618.24      668.46     54.66 o 
 -13   5   2      210.57      169.83     20.78 o 
 -12   5   2      260.67      256.71     22.82 o 
 -11   5   2      572.32      610.31     31.22 o 
 -10   5   2      318.31      296.74     14.76 o 
  -9   5   2      566.35      493.84     17.11 o 
  -8   5   2       18.08       11.43      7.57 o 
  -7   5   2      457.19      413.28     18.28 o 
  -6   5   2      563.69      581.87     20.15 o 
  -5   5   2       57.00       65.80      9.68 o 
  -4   5   2      584.15      557.30     24.18 o 
  -3   5   2      990.73      965.29     20.82 o 
  -2   5   2     3267.02     3369.35     83.86 o 
  -1   5   2      476.99      483.29     14.96 o 
   0   5   2      767.82      692.95     29.53 o 
   1   5   2     1733.03     1868.08     44.36 o 
   2   5   2      263.72      249.27     11.47 o 
   3   5   2     1424.79     1333.28     22.95 o 
   4   5   2      357.31      403.70     14.00 o 
   5   5   2       90.69       90.23      9.84 o 
   6   5   2        8.19        8.53      6.85 o 
   7   5   2      165.39      208.33     27.75 o 
   8   5   2      979.51      914.66     34.89 o 
   9   5   2        0.03       -0.41     10.52 o 
  10   5   2       32.80       33.25     14.21 o 
  11   5   2       30.14       31.11     14.69 o 
  12   5   2      573.71      616.59     33.23 o 
  13   5   2      382.75      365.56     49.49 o 
  14   5   2       35.38       50.68     17.87 o 
 -13   6   2        0.22       -3.69     12.92 o 
 -12   6   2      171.14      163.20     21.64 o 
 -11   6   2       48.49       40.35     14.55 o 
 -10   6   2       93.98      111.76     17.97 o 
  -9   6   2      141.69      123.72     18.17 o 
  -8   6   2      711.28      791.56     26.92 o 
  -7   6   2     1269.89     1222.04     31.46 o 
  -6   6   2      395.07      433.59     19.84 o 
  -5   6   2      333.70      338.61     24.59 o 
  -4   6   2      851.36      845.81     33.00 o 
  -3   6   2     1441.08     1374.63     30.10 o 
  -2   6   2      408.23      468.17     16.76 o 
  -1   6   2       40.62       41.44      9.01 o 
   0   6   2      309.26      257.18     13.21 o 
   1   6   2      444.30      401.60     15.37 o 
   2   6   2       33.51       33.37      7.35 o 
   3   6   2       85.89       99.24     11.30 o 
   4   6   2      128.13      124.31     12.49 o 
   5   6   2      112.41      122.02     16.52 o 
   6   6   2     1642.41     1553.82     45.31 o 
   7   6   2     1602.75     1591.18     46.70 o 
   8   6   2     1258.97     1222.66     42.26 o 
   9   6   2      699.16      739.81     34.87 o 
  10   6   2       96.81       97.15     18.69 o 
  11   6   2      125.40      120.98     19.58 o 
  12   6   2      202.18      184.17     24.19 o 
 -10   7   2       98.72      114.76     19.46 o 
  -9   7   2      138.30      151.82     21.74 o 
  -8   7   2       47.40       36.66     15.03 o 
  -7   7   2       16.64       20.23     13.79 o 
  -6   7   2        3.91       -2.51      8.67 o 
  -5   7   2       18.73        8.99      9.40 o 
  -4   7   2       15.77       20.78     10.06 o 
  -3   7   2       13.18       14.42     11.81 o 
  -2   7   2      205.61      214.31     20.47 o 
  -1   7   2      968.52      932.29     28.92 o 
   0   7   2      493.28      502.73     21.86 o 
   1   7   2      235.16      266.62     17.75 o 
   2   7   2       36.08       35.77     10.42 o 
   3   7   2       66.41       48.62     13.41 o 
   4   7   2        1.28       -0.08     11.41 o 
   5   7   2       11.28       12.83     13.02 o 
   6   7   2      195.55      194.09     21.74 o 
   7   7   2       17.26       17.89     13.58 o 
   8   7   2      100.73       83.16     18.65 o 
   9   7   2       22.01       28.91     16.07 o 
  -5   8   2      229.47      260.89     25.44 o 
  -4   8   2       62.29       64.47     16.40 o 
  -3   8   2       38.25       59.78     16.18 o 
  -2   8   2       36.40       36.71     15.34 o 
  -1   8   2      107.34      114.19     19.39 o 
   0   8   2        0.53        6.63     13.38 o 
   1   8   2        0.72       -4.22     19.45 o 
   2   8   2       45.84       31.44     15.22 o 
   3   8   2      106.81      110.04     19.33 o 
   4   8   2      126.10      129.10     23.56 o 
 -18   1   3      368.11      385.51     27.04 o 
 -17   1   3     1115.01     1192.10     32.93 o 
 -16   1   3     1104.52     1164.23     36.79 o 
 -15   1   3     1746.27     1857.89     63.15 o 
 -14   1   3     2441.32     2455.96     44.12 o 
 -13   1   3      220.24      232.33     12.65 o 
 -12   1   3      796.15      860.14     18.71 o 
 -11   1   3     1644.88     1552.97     24.19 o 
 -10   1   3     2615.06     2552.36     43.36 o 
  -9   1   3      301.99      280.61     12.92 o 
  -8   1   3       47.24       63.94      6.07 o 
  -7   1   3      999.50      977.16     19.60 o 
  -6   1   3     2439.27     2512.58     41.23 o 
  -5   1   3       22.23       38.54      3.54 o 
  -4   1   3    14300.22    14150.77    163.08 o 
  -3   1   3     2806.75     2843.26     56.76 o 
  -2   1   3    13786.47    14062.88    199.51 o 
  -1   1   3      158.90      135.20      4.38 o 
   0   1   3    23149.29    22685.89    414.19 o 
   1   1   3    28611.93    29107.40    350.07 o 
   2   1   3      367.58      325.99     10.59 o 
   3   1   3     3339.73     3620.49     97.17 o 
   4   1   3     6918.27     6952.23    152.47 o 
   5   1   3       74.65       59.83      4.44 o 
   6   1   3     2571.66     2834.26     59.14 o 
   7   1   3     1327.83     1452.39     34.08 o 
   8   1   3       23.42       44.41      5.44 o 
   9   1   3     1594.91     1714.54     26.41 o 
  10   1   3      846.54      859.41     18.46 o 
  11   1   3       71.47       72.52      7.81 o 
  12   1   3      221.58      245.17     13.16 o 
  13   1   3      719.81      718.87     24.03 o 
  14   1   3      705.61      738.40     24.84 o 
  15   1   3      633.33      667.86     31.43 o 
  16   1   3      259.57      302.96     36.87 o 
  17   1   3       69.33       58.49     23.78 o 
 -18   2   3       43.91       18.39     13.85 o 
 -17   2   3       11.99       -3.63     17.88 o 
 -16   2   3        0.52       -3.35      9.21 o 
 -15   2   3      373.26      371.11     19.23 o 
 -14   2   3     1575.30     1558.63     34.03 o 
 -13   2   3      386.72      356.65     17.74 o 
 -12   2   3        4.34       12.51      6.92 o 
 -11   2   3      737.63      702.58     20.67 o 
 -10   2   3      364.96      386.30     12.11 o 
  -9   2   3      710.57      750.93     15.10 o 
  -8   2   3      630.14      713.38     13.74 o 
  -7   2   3      744.87      733.50     13.14 o 
  -6   2   3      758.82      929.81     32.01 o 
  -5   2   3      125.21      149.57     14.44 o 
  -4   2   3       13.15       10.77      3.12 o 
  -3   2   3    26767.86    27922.85    366.30 o 
  -2   2   3    38934.03    40315.23    626.90 o 
  -1   2   3     7566.40     8204.93     99.10 o 
   0   2   3     3896.53     4231.11     48.93 o 
   1   2   3     2455.96     2496.34     21.58 o 
   2   2   3      552.87      497.14      9.06 o 
   3   2   3      189.41      191.62      6.06 o 
   4   2   3      251.67      276.42      8.12 o 
   5   2   3     1890.92     2056.48     32.62 o 
   6   2   3      128.38      140.70      7.28 o 
   7   2   3     1561.24     1623.65     32.52 o 
   8   2   3       17.85       15.21      4.68 o 
   9   2   3      228.06      242.52     10.83 o 
  10   2   3        3.27        9.52      5.57 o 
  11   2   3       61.59       67.58     10.07 o 
  12   2   3      637.68      599.33     22.24 o 
  13   2   3      520.57      485.81     24.65 o 
  14   2   3      170.19      152.93     18.52 o 
  15   2   3        0.77       -8.71     11.04 o 
  16   2   3       23.54       27.97     14.69 o 
 -17   3   3      309.21      358.28     27.54 o 
 -16   3   3      426.87      453.99     29.38 o 
 -15   3   3      726.18      744.95     26.55 o 
 -14   3   3       26.67       29.83      9.91 o 
 -13   3   3     2515.41     2530.89     42.73 o 
 -12   3   3      725.83      753.00     23.75 o 
 -11   3   3      408.72      425.82     17.80 o 
 -10   3   3      141.17      134.06     10.95 o 
  -9   3   3       78.65       94.54      9.33 o 
  -8   3   3     1556.59     1612.42     28.47 o 
  -7   3   3      959.18      984.10     16.19 o 
  -6   3   3     4380.05     4404.67    105.60 o 
  -5   3   3     7676.07     7469.32    123.23 o 
  -4   3   3     4071.44     4280.77     61.53 o 
  -3   3   3     7230.51     7151.41     76.47 o 
  -2   3   3      800.14      746.11     23.39 o 
  -1   3   3     8801.26     8767.29    205.63 o 
   0   3   3      165.77      117.69      6.65 o 
   1   3   3     1677.92     1474.21     29.83 o 
   2   3   3    12271.09    12684.40     75.68 o 
   3   3   3     3845.81     3862.61     29.46 o 
   4   3   3       36.33       23.61      4.08 o 
   5   3   3      118.15      111.99      5.35 o 
   6   3   3      164.93      171.73      6.53 o 
   7   3   3      114.72      121.96      7.96 o 
   8   3   3     3430.78     3362.37     68.31 o 
   9   3   3      274.03      300.36     15.31 o 
  10   3   3        4.22        9.25      7.36 o 
  11   3   3     3677.38     3611.13    117.04 o 
  12   3   3     1452.75     1405.80     42.47 o 
  13   3   3     1124.15     1131.61     39.61 o 
  14   3   3      202.47      205.79     21.76 o 
  15   3   3      168.66      171.85     21.33 o 
  16   3   3      182.45      185.57     23.16 o 
 -16   4   3       11.60        1.56     13.04 o 
 -15   4   3      101.43      125.08     19.18 o 
 -14   4   3      292.24      285.01     24.28 o 
 -13   4   3       31.65       33.94     10.18 o 
 -12   4   3      338.19      351.82     18.49 o 
 -11   4   3      194.01      223.92     15.20 o 
 -10   4   3       13.13       29.85      8.26 o 
  -9   4   3      717.00      781.87     19.30 o 
  -8   4   3     1752.44     1637.71     26.73 o 
  -7   4   3      261.63      299.38     12.20 o 
  -6   4   3       27.19       29.79      5.14 o 
  -5   4   3      151.26      120.01      8.23 o 
  -4   4   3      314.02      349.65     12.57 o 
  -3   4   3      709.02      662.21     15.79 o 
  -2   4   3     1187.07     1344.76     25.39 o 
  -1   4   3       50.53       47.34      5.97 o 
   0   4   3      129.70      111.58      7.47 o 
   1   4   3      235.65      284.49     10.68 o 
   2   4   3      194.54      201.47      9.56 o 
   3   4   3      363.59      310.87     11.08 o 
   4   4   3      477.07      521.85     13.78 o 
   5   4   3      732.97      692.12     15.56 o 
   6   4   3     2547.49     2637.21     57.28 o 
   7   4   3       21.36       44.18      6.61 o 
   8   4   3        4.50        5.07      6.82 o 
   9   4   3       11.73       10.98     10.76 o 
  10   4   3      164.62      185.59     18.91 o 
  11   4   3      201.73      190.03     19.49 o 
  12   4   3       69.16       72.10     16.30 o 
  13   4   3       47.78       58.56     16.15 o 
  14   4   3      144.97      158.91     25.34 o 
  15   4   3      289.93      305.74     38.44 o 
 -15   5   3       60.16       85.41     27.16 o 
 -14   5   3     1056.82     1003.88     56.52 o 
 -13   5   3      134.47      165.71     26.11 o 
 -12   5   3      639.15      618.31     31.39 o 
 -11   5   3       63.87       61.68      9.21 o 
 -10   5   3      507.76      519.92     18.18 o 
  -9   5   3      182.73      163.48     11.85 o 
  -8   5   3      105.31      113.18     11.67 o 
  -7   5   3       34.90       51.33      9.21 o 
  -6   5   3      720.91      727.57     23.62 o 
  -5   5   3      116.67      111.52      9.37 o 
  -4   5   3      349.18      324.41     18.27 o 
  -3   5   3       61.19       76.19      7.98 o 
  -2   5   3     1807.15     1841.14     55.29 o 
  -1   5   3     1829.31     1911.55     55.26 o 
   0   5   3      704.59      727.34     17.51 o 
   1   5   3     1829.63     1764.13     31.03 o 
   2   5   3      919.85      937.09     19.57 o 
   3   5   3      657.14      677.04     17.19 o 
   4   5   3      203.02      177.83     10.33 o 
   5   5   3        0.68        2.97      6.34 o 
   6   5   3      178.88      176.56     17.39 o 
   7   5   3       47.36       32.45     16.09 o 
   8   5   3       42.03       35.47     15.54 o 
   9   5   3      674.40      611.65     30.16 o 
  10   5   3      515.00      564.30     30.78 o 
  11   5   3      349.76      380.56     27.34 o 
  12   5   3      292.85      339.96     31.97 o 
  13   5   3      340.87      303.87     26.78 o 
 -13   6   3       88.23      100.90     19.41 o 
 -12   6   3       96.75      116.60     19.05 o 
 -11   6   3       65.12       81.99     20.20 o 
 -10   6   3      120.03      170.91     31.16 o 
  -9   6   3      746.29      725.69     26.39 o 
  -8   6   3     1156.69     1218.16     32.53 o 
  -7   6   3       61.27       78.28     12.75 o 
  -6   6   3     1315.17     1288.53     31.68 o 
  -5   6   3      439.83      447.21     19.86 o 
  -4   6   3        1.94        2.50      6.27 o 
  -3   6   3      115.93      112.70     11.15 o 
  -2   6   3      240.36      212.03     14.47 o 
  -1   6   3      255.31      206.49     12.27 o 
   0   6   3        7.37        4.17      6.32 o 
   1   6   3      364.09      397.78     15.52 o 
   2   6   3        1.43        4.38      6.34 o 
   3   6   3       52.92       54.31     10.15 o 
   4   6   3       72.39       67.34     13.70 o 
   5   6   3      347.43      405.00     24.72 o 
   6   6   3      596.32      636.40     31.52 o 
   7   6   3      187.88      212.62     24.45 o 
   8   6   3       81.67      113.65     18.25 o 
   9   6   3      177.86      169.11     21.59 o 
  10   6   3       25.14       17.57     14.30 o 
  11   6   3       49.30       60.53     17.21 o 
 -10   7   3       19.29       30.30     15.22 o 
  -9   7   3        6.26       -6.09     12.12 o 
  -8   7   3       47.86       36.37     14.26 o 
  -7   7   3      134.42      165.35     15.90 o 
  -6   7   3        1.35        3.00      8.90 o 
  -5   7   3      316.14      305.12     19.55 o 
  -4   7   3      332.64      374.10     20.84 o 
  -3   7   3      734.65      681.68     39.83 o 
  -2   7   3      565.29      572.62     23.55 o 
  -1   7   3      219.42      228.95     16.51 o 
   0   7   3      860.53      867.30     23.22 o 
   1   7   3      166.45      203.72     20.61 o 
   2   7   3       91.88       97.82     16.02 o 
   3   7   3      260.25      272.82     45.79 o 
   4   7   3       38.97       49.53     14.91 o 
   5   7   3      139.76      135.14     19.27 o 
   6   7   3        9.09       14.61     13.15 o 
   7   7   3       40.66       31.82     14.95 o 
   8   7   3       46.79       32.42     20.02 o 
   9   7   3      216.32      203.67     24.70 o 
  -6   8   3      142.89      175.06     22.11 o 
  -5   8   3       42.02       48.42     22.51 o 
  -4   8   3        0.45       -1.22     11.50 o 
  -3   8   3        8.98        6.61     13.14 o 
  -2   8   3       58.02       32.75     32.23 o 
  -1   8   3       21.29        9.94     13.32 o 
   0   8   3       65.16       49.54     24.30 o 
   1   8   3        5.07        2.52     20.39 o 
   2   8   3       32.67       41.56     16.22 o 
   3   8   3      444.27      442.12     48.71 o 
   4   8   3      476.38      507.43     32.08 o 
 -19   0   4       72.20       45.56     23.96 o 
 -18   0   4      264.15      308.00     35.77 o 
 -17   0   4        7.53        5.96     16.35 o 
 -16   0   4      168.34      137.48     24.36 o 
 -15   0   4       74.08       91.98     13.94 o 
 -14   0   4     7035.53     6995.22    217.14 o 
 -13   0   4     1838.19     1697.57     37.46 o 
 -12   0   4     1152.86     1224.57     30.18 o 
 -11   0   4     1410.03     1200.71     28.28 o 
 -10   0   4     4370.29     4283.35    152.56 o 
  -9   0   4      878.51      914.86     21.83 o 
  -8   0   4     7288.24     6671.03    170.62 o 
  -7   0   4     7271.14     8017.53     54.32 o 
  -6   0   4     4462.50     4636.95     89.03 o 
  -5   0   4        0.89        4.95      4.17 o 
  -4   0   4     5588.23     5984.30     57.46 o 
  -3   0   4        1.25       16.99      3.67 o 
  -2   0   4     1715.70     1856.41     24.67 o 
  -1   0   4    54918.43    56141.28    340.73 o 
   0   0   4     6171.31     6448.51     50.99 o 
   1   0   4     1283.78     1315.94     14.51 o 
   2   0   4    13251.84    12921.47    273.96 o 
   3   0   4     7167.69     6771.92    130.63 o 
   4   0   4      621.93      556.27     21.78 o 
   5   0   4     9673.41     9808.35    198.38 o 
   6   0   4    11069.65    10850.60    563.78 o 
   7   0   4       85.19      121.82      9.89 o 
   8   0   4      715.39      662.63     20.52 o 
   9   0   4     1631.88     1484.50     89.65 o 
  10   0   4     1919.28     1924.69     85.22 o 
  11   0   4       49.07       58.90     10.75 o 
  12   0   4      439.91      457.33     44.95 o 
  13   0   4      533.60      539.04     25.46 o 
  14   0   4      885.22      878.36     48.47 o 
  15   0   4      342.83      368.10     36.77 o 
  16   0   4      550.94      635.28     46.79 o 
 -19   1   4       26.27       42.96     23.46 o 
 -18   1   4       13.78       24.07     14.13 o 
 -17   1   4      147.69      164.26     15.51 o 
 -16   1   4      140.35      125.04     13.77 o 
 -15   1   4       86.44       75.19     11.77 o 
 -14   1   4     1512.04     1435.41     31.46 o 
 -13   1   4     6535.35     6469.80     89.90 o 
 -12   1   4        3.24        7.25      7.71 o 
 -11   1   4     3214.59     3066.94     37.67 o 
 -10   1   4      103.95       88.66      6.48 o 
  -9   1   4     4597.30     4958.30     72.11 o 
  -8   1   4     1201.19     1207.02     23.75 o 
  -7   1   4      326.06      284.31      7.98 o 
  -6   1   4      259.49      345.15      8.74 o 
  -5   1   4     2883.08     2935.99     30.95 o 
  -4   1   4     2775.52     2901.23     45.71 o 
  -3   1   4    15009.12    15604.15    200.60 o 
  -2   1   4     1662.73     1812.13     21.97 o 
  -1   1   4    18022.03    17794.62    167.16 o 
   0   1   4      348.73      348.55     12.16 o 
   1   1   4    12498.65    12716.09    337.53 o 
   2   1   4     4990.06     5148.28    118.43 o 
   3   1   4       67.68       80.49      4.51 o 
   4   1   4    12795.58    13065.20    296.81 o 
   5   1   4      176.53      241.23      7.93 o 
   6   1   4    14548.28    15717.57    334.61 o 
   7   1   4      103.17       90.41      6.36 o 
   8   1   4     2339.42     2393.66     48.02 o 
   9   1   4       29.31       33.65      5.73 o 
  10   1   4      625.99      651.72     22.95 o 
  11   1   4      442.84      426.07     15.09 o 
  12   1   4      328.25      282.39     16.42 o 
  13   1   4      392.61      370.56     18.73 o 
  14   1   4      263.67      289.47     18.30 o 
  15   1   4        2.30       10.27     12.01 o 
  16   1   4       74.91       92.00     25.77 o 
 -18   2   4       41.29       45.37     15.32 o 
 -17   2   4        1.08       -2.49      8.81 o 
 -16   2   4       47.74       39.85     10.70 o 
 -15   2   4     1022.99      997.62     28.95 o 
 -14   2   4        3.34        1.64      8.00 o 
 -13   2   4     3323.71     3309.37     72.93 o 
 -12   2   4     2285.79     2297.23     36.92 o 
 -11   2   4     3147.22     3020.93     40.37 o 
 -10   2   4     1257.45     1295.40     21.08 o 
  -9   2   4     4162.38     4147.27     32.39 o 
  -8   2   4       95.03       54.80      4.79 o 
  -7   2   4     5577.56     5568.93     46.60 o 
  -6   2   4     9247.85     8967.32     62.03 o 
  -5   2   4     5234.11     5067.24     48.48 o 
  -4   2   4     2607.37     2638.96     36.44 o 
  -3   2   4     8746.26     9211.08    110.23 o 
  -2   2   4    18116.32    19151.83    385.36 o 
  -1   2   4     1397.41     1467.98     23.19 o 
   0   2   4        9.38       14.01      2.64 o 
   1   2   4       86.20       83.03      6.41 o 
   2   2   4     6715.72     6429.63     36.55 o 
   3   2   4       15.68       24.02      2.85 o 
   4   2   4     5447.74     5240.84     70.56 o 
   5   2   4      346.30      294.05      9.00 o 
   6   2   4      183.47      133.61      7.13 o 
   7   2   4     4123.89     3854.34     40.32 o 
   8   2   4      645.14      669.52     15.36 o 
   9   2   4      367.60      386.29     12.95 o 
  10   2   4      350.26      367.23     17.43 o 
  11   2   4      602.22      619.33     22.00 o 
  12   2   4      191.82      195.48     14.78 o 
  13   2   4     1001.03     1049.97     29.43 o 
  14   2   4      205.98      205.89     21.06 o 
  15   2   4      112.43      126.53     18.79 o 
  16   2   4        8.57        1.29     19.19 o 
 -18   3   4       64.45       56.79     17.37 o 
 -17   3   4      169.70      143.18     19.89 o 
 -16   3   4      222.39      258.87     23.85 o 
 -15   3   4       74.19       89.49     12.54 o 
 -14   3   4      137.84      152.56     13.88 o 
 -13   3   4       34.16       59.00     10.67 o 
 -12   3   4      268.12      286.38     16.25 o 
 -11   3   4      266.10      270.95     14.58 o 
 -10   3   4        0.43        8.69      5.97 o 
  -9   3   4      373.50      345.59     17.78 o 
  -8   3   4        1.83        3.49      5.10 o 
  -7   3   4      765.95      814.84     32.58 o 
  -6   3   4      138.83      136.86     10.11 o 
  -5   3   4     2458.77     2413.74     27.80 o 
  -4   3   4     5514.48     5518.84     85.07 o 
  -3   3   4      446.74      471.54     10.17 o 
  -2   3   4     7462.55     8093.28    171.94 o 
  -1   3   4      453.06      452.82     12.49 o 
   0   3   4      762.04      762.74     13.29 o 
   1   3   4     1732.01     1856.58     39.69 o 
   2   3   4       16.63       27.88      4.09 o 
   3   3   4       53.40       67.25      5.26 o 
   4   3   4     1126.68     1257.53     17.74 o 
   5   3   4       77.73       88.92      5.08 o 
   6   3   4        1.54        1.92      2.91 o 
   7   3   4      416.67      455.37     13.29 o 
   8   3   4       12.68       16.05      7.01 o 
   9   3   4     2394.57     2276.83     49.68 o 
  10   3   4        4.79        6.46      7.85 o 
  11   3   4     1251.77     1374.60     42.52 o 
  12   3   4        4.90       14.75     11.84 o 
  13   3   4       16.10       26.35     13.68 o 
  14   3   4       54.10       37.13     14.25 o 
  15   3   4       30.99       23.50     14.91 o 
 -17   4   4       65.20       68.43     18.32 o 
 -16   4   4      149.12      166.74     21.51 o 
 -15   4   4       12.63       20.06     13.64 o 
 -14   4   4      430.42      466.43     22.45 o 
 -13   4   4     1121.17     1086.70     30.56 o 
 -12   4   4     1727.77     1705.71     36.16 o 
 -11   4   4      993.76     1026.56     27.66 o 
 -10   4   4       36.04       20.93      7.85 o 
  -9   4   4      499.64      538.69     14.80 o 
  -8   4   4      807.30      801.92     27.44 o 
  -7   4   4      118.40       84.10      6.93 o 
  -6   4   4      223.80      244.07     12.75 o 
  -5   4   4      315.37      323.12     12.28 o 
  -4   4   4       70.47       59.90      6.92 o 
  -3   4   4      127.29      151.62      9.24 o 
  -2   4   4     2525.51     2768.45     73.98 o 
  -1   4   4     1541.47     1517.21     32.55 o 
   0   4   4     3929.15     3816.50     68.54 o 
   1   4   4     6884.91     6981.45    100.73 o 
   2   4   4     2800.00     2784.88     28.81 o 
   3   4   4     5438.90     5366.87     47.00 o 
   4   4   4     4827.40     4791.65     42.18 o 
   5   4   4     1069.44     1044.16     18.89 o 
   6   4   4      811.56      772.70     17.65 o 
   7   4   4      271.55      310.62     15.86 o 
   8   4   4      637.63      594.68     21.04 o 
   9   4   4      257.64      256.07     15.88 o 
  10   4   4      230.18      238.37     21.33 o 
  11   4   4       27.18       19.73     12.55 o 
  12   4   4      239.76      239.08     22.65 o 
  13   4   4       51.43       55.12     15.88 o 
  14   4   4      390.55      406.96     30.10 o 
 -15   5   4      531.99      554.26     33.69 o 
 -14   5   4      209.56      207.08     22.63 o 
 -13   5   4       10.43       15.60     12.69 o 
 -12   5   4        4.18        5.55      7.04 o 
 -11   5   4      434.02      433.80     17.41 o 
 -10   5   4       52.36       71.69      9.19 o 
  -9   5   4       39.62       36.78      7.65 o 
  -8   5   4       33.50       37.05      8.76 o 
  -7   5   4       66.94       68.70      9.99 o 
  -6   5   4      728.23      729.85     19.67 o 
  -5   5   4     1352.55     1202.18     28.89 o 
  -4   5   4        7.51       18.14      6.03 o 
  -3   5   4      584.25      612.24     18.04 o 
  -2   5   4        1.54        1.33      5.28 o 
  -1   5   4      161.52      153.92      9.95 o 
   0   5   4     1120.67     1200.61     30.59 o 
   1   5   4        9.85        9.89      5.44 o 
   2   5   4      128.15      140.71      9.40 o 
   3   5   4        1.81       -3.73      5.01 o 
   4   5   4      278.74      266.37     12.14 o 
   5   5   4       13.26       12.70      9.59 o 
   6   5   4       28.24       25.18     14.95 o 
   7   5   4        5.64       15.92      8.76 o 
   8   5   4       81.74       76.04     15.63 o 
   9   5   4      119.20      137.90     18.70 o 
  10   5   4      319.47      317.71     25.49 o 
  11   5   4       23.60       32.28     15.16 o 
  12   5   4        1.29       15.94     14.82 o 
  13   5   4       74.18       94.22     20.09 o 
 -13   6   4      139.68      126.91     19.88 o 
 -12   6   4       96.34      103.13     18.32 o 
 -11   6   4      862.58      823.88     37.08 o 
 -10   6   4     1134.98     1165.14     32.93 o 
  -9   6   4     1053.46     1030.65     30.35 o 
  -8   6   4      696.20      718.11     26.02 o 
  -7   6   4        4.42       13.81      8.39 o 
  -6   6   4        2.72        7.46      8.26 o 
  -5   6   4       48.17       42.20      8.73 o 
  -4   6   4      291.64      296.58     14.74 o 
  -3   6   4      177.02      137.18     12.69 o 
  -2   6   4      718.50      658.23     22.15 o 
  -1   6   4      529.01      520.80     23.59 o 
   0   6   4     1908.39     2009.99     33.51 o 
   1   6   4     1738.12     1681.52     45.20 o 
   2   6   4     1217.30     1250.89     34.07 o 
   3   6   4      542.72      620.89     28.75 o 
   4   6   4      275.49      272.11     21.63 o 
   5   6   4     1199.63     1226.20     40.12 o 
   6   6   4      999.79     1012.60     53.97 o 
   7   6   4      285.82      294.23     23.66 o 
   8   6   4       21.54       25.27     14.42 o 
   9   6   4       18.76       32.46     14.94 o 
  10   6   4       11.07       10.71     14.08 o 
  11   6   4       34.72       34.90     17.09 o 
 -10   7   4      109.67       92.60     18.22 o 
  -9   7   4      155.47      145.06     20.43 o 
  -8   7   4      144.50      169.65     16.64 o 
  -7   7   4      606.69      604.86     25.59 o 
  -6   7   4        9.31       16.84     10.03 o 
  -5   7   4       45.39       55.08     11.82 o 
  -4   7   4      816.81      795.50     27.24 o 
  -3   7   4      656.78      606.33     24.48 o 
  -2   7   4      329.39      343.14     19.48 o 
  -1   7   4      428.38      408.97     20.37 o 
   0   7   4       79.79       89.85     10.50 o 
   1   7   4        4.76        4.24     11.73 o 
   2   7   4      241.40      268.14     23.08 o 
   3   7   4       22.73       20.82     13.43 o 
   4   7   4      109.01      117.61     18.29 o 
   5   7   4       17.08       25.24     13.96 o 
   6   7   4      145.77      154.60     20.78 o 
   7   7   4      359.77      339.02     27.32 o 
   8   7   4      482.89      513.49     32.32 o 
  -6   8   4        2.14        6.04     13.64 o 
  -5   8   4        5.40       16.30     13.99 o 
  -4   8   4        6.18        8.58     13.34 o 
  -3   8   4      187.36      159.27     21.01 o 
  -2   8   4       87.01       72.63     17.03 o 
  -1   8   4       25.66       11.45     19.52 o 
   0   8   4       23.46       28.90     22.25 o 
   1   8   4      129.91      157.16     31.26 o 
   2   8   4      187.00      202.93     27.30 o 
   3   8   4       65.47       86.97     21.75 o 
 -19   1   5      404.84      483.91     30.46 o 
 -18   1   5      278.60      293.67     25.03 o 
 -17   1   5       46.75       44.42     14.05 o 
 -16   1   5        3.68       -2.20      8.50 o 
 -15   1   5      584.12      525.61     21.68 o 
 -14   1   5      309.98      303.39     16.57 o 
 -13   1   5      164.68      182.37     13.15 o 
 -12   1   5      430.06      414.62     13.46 o 
 -11   1   5      161.45      153.82      8.68 o 
 -10   1   5     3643.04     3459.59     55.76 o 
  -9   1   5     4355.38     4327.96     68.95 o 
  -8   1   5    13000.32    12682.56    190.57 o 
  -7   1   5     1929.26     1923.72     20.81 o 
  -6   1   5     2989.37     2784.14     41.93 o 
  -5   1   5     7947.74     8018.64     86.35 o 
  -4   1   5      478.87      507.58      9.05 o 
  -3   1   5     2401.06     2501.35     25.75 o 
  -2   1   5       13.37       13.19      2.29 o 
  -1   1   5       47.28       61.66      3.21 o 
   0   1   5    19901.36    19119.05     89.96 o 
   1   1   5     4102.08     3935.19     33.63 o 
   2   1   5      282.03      333.74     19.03 o 
   3   1   5       59.88       52.39      3.64 o 
   4   1   5     4601.61     4531.46    118.95 o 
   5   1   5     4452.42     4431.44     99.92 o 
   6   1   5     7893.57     8263.60    185.70 o 
   7   1   5     1590.28     1461.57     41.49 o 
   8   1   5      945.40      932.58     22.40 o 
   9   1   5      606.44      622.01     15.62 o 
  10   1   5       92.80      107.34      8.75 o 
  11   1   5      240.39      235.42     14.90 o 
  12   1   5      143.57      149.22     13.16 o 
  13   1   5      111.54      108.86     18.43 o 
  14   1   5       51.82       57.24     14.06 o 
  15   1   5       15.23       23.88     13.65 o 
  16   1   5      281.25      306.05     38.14 o 
 -18   2   5       41.33       29.43     12.14 o 
 -17   2   5        4.96        5.57      9.24 o 
 -16   2   5      396.89      400.57     20.66 o 
 -15   2   5        3.51        6.90      8.38 o 
 -14   2   5      363.34      370.25     18.68 o 
 -13   2   5        9.49       14.56      7.70 o 
 -12   2   5     1261.23     1203.82     27.28 o 
 -11   2   5      286.11      277.01     13.98 o 
 -10   2   5      712.29      737.45     19.60 o 
  -9   2   5      443.96      471.33     11.33 o 
  -8   2   5     2787.13     2870.53     58.90 o 
  -7   2   5      786.56      922.25     25.87 o 
  -6   2   5      633.84      617.76     13.16 o 
  -5   2   5      372.40      439.21     11.54 o 
  -4   2   5     1824.72     1804.92     19.55 o 
  -3   2   5     3161.19     3027.77     61.33 o 
  -2   2   5      666.02      621.02     19.52 o 
  -1   2   5       18.29       19.01      2.84 o 
   0   2   5     3648.24     3537.00     45.83 o 
   1   2   5     7494.24     7635.23     51.61 o 
   2   2   5      443.81      407.61     10.60 o 
   3   2   5      186.94      203.59      5.42 o 
   4   2   5      414.45      474.76     14.16 o 
   5   2   5     1524.39     1575.67     30.47 o 
   6   2   5      240.97      266.64     13.68 o 
   7   2   5     1150.16     1278.81     21.93 o 
   8   2   5        0.79       -0.21      4.27 o 
   9   2   5       81.18      111.33     10.92 o 
  10   2   5     3343.55     3286.28     45.01 o 
  11   2   5      331.63      358.52     18.38 o 
  12   2   5       41.40       55.93     10.78 o 
  13   2   5       71.08       81.16     12.32 o 
  14   2   5       54.21       59.98     26.71 o 
  15   2   5       48.62       40.90     22.81 o 
  16   2   5       19.86       14.95     21.14 o 
 -18   3   5       85.15       88.20     18.38 o 
 -17   3   5      250.45      269.12     23.86 o 
 -16   3   5     1493.90     1493.78     37.16 o 
 -15   3   5       14.86       15.18      9.61 o 
 -14   3   5      224.14      237.72     16.63 o 
 -13   3   5      824.42      845.67     29.18 o 
 -12   3   5      148.90      191.36     13.93 o 
 -11   3   5      755.44      685.68     21.72 o 
 -10   3   5     1725.90     1725.56     31.49 o 
  -9   3   5       11.20       11.84      5.73 o 
  -8   3   5     2461.79     2297.66     63.78 o 
  -7   3   5     8885.00     8902.86    103.67 o 
  -6   3   5      828.40      777.34     16.28 o 
  -5   3   5     2379.70     2328.91     31.11 o 
  -4   3   5     1748.72     1702.05     19.66 o 
  -3   3   5     8284.40     8432.03    142.43 o 
  -2   3   5      971.83     1078.69     29.82 o 
  -1   3   5     1776.27     1886.95     23.04 o 
   0   3   5      481.82      521.51     11.33 o 
   1   3   5      869.66      997.75     15.18 o 
   2   3   5        1.64        2.58      3.15 o 
   3   3   5     3838.37     3994.82     37.65 o 
   4   3   5     3069.13     2812.77     26.56 o 
   5   3   5     3215.29     3276.92     38.96 o 
   6   3   5       34.11       72.34      5.41 o 
   7   3   5     2641.36     2432.09     48.51 o 
   8   3   5     1153.70     1186.46     26.89 o 
   9   3   5      143.10      144.58     12.41 o 
  10   3   5     1359.78     1416.50     31.97 o 
  11   3   5      668.91      623.83     23.67 o 
  12   3   5      259.97      268.86     25.46 o 
  13   3   5       76.44       99.53     17.95 o 
  14   3   5      128.97       99.08     18.77 o 
  15   3   5       28.98       27.86     16.23 o 
 -17   4   5        0.67        6.05     14.28 o 
 -16   4   5       70.84       89.36     17.49 o 
 -15   4   5       36.06       55.54     12.26 o 
 -14   4   5      734.34      762.07     27.02 o 
 -13   4   5      384.55      377.42     19.81 o 
 -12   4   5      187.34      178.12     14.44 o 
 -11   4   5      125.06      126.56     12.41 o 
 -10   4   5     1065.97      988.13     26.09 o 
  -9   4   5      464.91      462.91     15.47 o 
  -8   4   5       53.19       50.66      6.34 o 
  -7   4   5       48.51       52.11      6.27 o 
  -6   4   5      113.50      115.08      7.60 o 
  -5   4   5      400.27      388.10     19.14 o 
  -4   4   5      984.06      967.26     20.97 o 
  -3   4   5     5642.13     6393.50    170.64 o 
  -2   4   5     2102.38     2235.22     57.25 o 
  -1   4   5     1777.53     1707.32     41.90 o 
   0   4   5     4243.79     4316.72     82.38 o 
   1   4   5     2465.18     2442.82     38.52 o 
   2   4   5     1489.04     1516.06     21.74 o 
   3   4   5      327.35      333.01     11.42 o 
   4   4   5       94.86      117.80      8.07 o 
   5   4   5       74.52       74.43      8.79 o 
   6   4   5      139.90      129.70      9.02 o 
   7   4   5      359.34      361.16     17.23 o 
   8   4   5       28.16       25.49      8.41 o 
   9   4   5      175.51      179.12     14.59 o 
  10   4   5        0.76        6.35     12.16 o 
  11   4   5        2.52        1.77     11.29 o 
  12   4   5      112.29      128.65     19.55 o 
  13   4   5       42.03       53.29     16.29 o 
  14   4   5       95.64      110.22     19.77 o 
 -15   5   5       29.77       25.27     14.54 o 
 -14   5   5       12.32       17.12     14.44 o 
 -13   5   5       50.98       67.25     10.43 o 
 -12   5   5       88.09       83.10     10.53 o 
 -11   5   5      468.65      477.22     18.30 o 
 -10   5   5      990.16      982.32     24.19 o 
  -9   5   5     1306.93     1220.73     33.12 o 
  -8   5   5      158.56      166.59     11.56 o 
  -7   5   5     2245.04     2127.05     32.67 o 
  -6   5   5     2091.90     2024.65     32.83 o 
  -5   5   5     2039.61     2019.69     60.30 o 
  -4   5   5     2721.17     2687.31     42.53 o 
  -3   5   5     1789.09     1772.84     43.71 o 
  -2   5   5     2258.47     2281.06     81.31 o 
  -1   5   5       15.81       25.15      6.19 o 
   0   5   5        3.18        3.47      5.11 o 
   1   5   5      315.93      295.99     12.54 o 
   2   5   5     1800.30     1835.27     26.91 o 
   3   5   5     1328.79     1310.87     22.98 o 
   4   5   5     1928.56     1915.63     39.81 o 
   5   5   5      879.19      886.95     38.44 o 
   6   5   5     2230.13     2146.56     54.29 o 
   7   5   5      481.21      513.03     21.71 o 
   8   5   5     1128.00     1144.89     39.19 o 
   9   5   5      626.15      624.64     31.73 o 
  10   5   5     1106.54     1083.53     41.74 o 
  11   5   5      410.53      428.59     29.19 o 
  12   5   5       94.34       93.94     19.34 o 
 -13   6   5        1.14       30.23     15.13 o 
 -12   6   5       40.21       33.63     14.78 o 
 -11   6   5      139.13      158.81     15.77 o 
 -10   6   5      517.54      553.87     23.91 o 
  -9   6   5      369.37      366.50     20.19 o 
  -8   6   5      116.12      100.78     13.15 o 
  -7   6   5      114.78      111.52     13.19 o 
  -6   6   5       99.03      102.87     10.75 o 
  -5   6   5      625.99      597.39     19.93 o 
  -4   6   5      185.35      168.07     13.89 o 
  -3   6   5     1455.74     1430.08     31.83 o 
  -2   6   5      314.15      293.39     17.92 o 
  -1   6   5       17.56        9.68      6.67 o 
   0   6   5       26.67       31.61      7.45 o 
   1   6   5       24.86       36.98      7.84 o 
   2   6   5      979.28      940.22     26.23 o 
   3   6   5       41.46       55.82     13.47 o 
   4   6   5       14.21        3.92     11.65 o 
   5   6   5        1.89        8.33     11.16 o 
   6   6   5       21.70       16.62     12.33 o 
   7   6   5        2.16       -1.56     11.84 o 
   8   6   5        8.63        3.74     13.43 o 
   9   6   5      195.53      207.86     22.80 o 
  10   6   5       36.41       48.24     16.78 o 
 -11   7   5        1.18        7.43     13.94 o 
 -10   7   5       47.11       55.14     17.08 o 
  -9   7   5      514.39      543.56     25.30 o 
  -8   7   5      532.79      494.88     24.50 o 
  -7   7   5      160.06      208.25     17.28 o 
  -6   7   5      601.47      609.34     25.39 o 
  -5   7   5      502.50      531.89     29.15 o 
  -4   7   5       24.50       32.41     10.53 o 
  -3   7   5      206.99      223.08     17.06 o 
  -2   7   5        5.39       -5.23      7.87 o 
  -1   7   5       42.55       56.44     10.87 o 
   0   7   5      119.50      139.81     14.64 o 
   1   7   5      160.37      152.62     32.63 o 
   2   7   5       35.62       48.38     14.22 o 
   3   7   5       31.97       40.58     14.14 o 
   4   7   5        1.58       -3.99     11.23 o 
   5   7   5      156.16      155.62     20.19 o 
   6   7   5      354.67      359.18     28.07 o 
   7   7   5      491.50      490.86     31.78 o 
   8   7   5      441.92      465.29     32.28 o 
  -6   8   5       80.57       88.61     18.69 o 
  -5   8   5       76.65       76.10     17.19 o 
  -4   8   5      171.86      201.96     22.70 o 
  -3   8   5      117.06      100.65     14.71 o 
  -2   8   5      168.08      208.63     21.93 o 
  -1   8   5      668.27      620.60     47.88 o 
   0   8   5      369.91      353.76     39.49 o 
   1   8   5       91.48      140.83     31.09 o 
   2   8   5      154.15      170.97     33.70 o 
   3   8   5      130.83      106.81     19.49 o 
 -19   0   6      214.01      219.97     32.47 o 
 -18   0   6     1493.36     1592.76     68.32 o 
 -17   0   6      581.45      650.90     44.30 o 
 -16   0   6     4492.13     4388.73    101.25 o 
 -15   0   6      148.10      136.93     22.91 o 
 -14   0   6     4224.99     4304.63     59.64 o 
 -13   0   6     1903.16     1838.45     37.85 o 
 -12   0   6     1340.25     1362.49     53.47 o 
 -11   0   6       96.22       91.55      9.62 o 
 -10   0   6      130.50      163.59     11.22 o 
  -9   0   6    12052.05    12902.52     86.15 o 
  -8   0   6     3543.50     3577.23     36.31 o 
  -7   0   6      577.41      662.80     12.44 o 
  -6   0   6    21648.49    22727.84     83.81 o 
  -5   0   6      948.01     1009.09     16.72 o 
  -4   0   6     1486.21     1538.50     37.43 o 
  -3   0   6    20638.56    21923.38    765.17 o 
  -2   0   6    40453.33    41798.98    208.70 o 
  -1   0   6     7803.95     7641.59     40.83 o 
   0   0   6     3203.34     2842.23     27.43 o 
   1   0   6     4024.61     3997.28     49.26 o 
   2   0   6     2974.85     2961.33     71.23 o 
   3   0   6     1596.00     1636.42     48.86 o 
   4   0   6      195.82      234.78     10.37 o 
   5   0   6      533.30      554.57     16.09 o 
   6   0   6     2896.12     2983.33    114.52 o 
   7   0   6     4270.98     4818.05    136.93 o 
   8   0   6     3729.18     3467.15     68.21 o 
   9   0   6      316.99      323.34     16.73 o 
  10   0   6      518.57      474.55     24.64 o 
  11   0   6      756.62      626.48     39.12 o 
  12   0   6     1491.90     1536.24     59.97 o 
  13   0   6      723.47      721.88     44.23 o 
  14   0   6      870.46      898.14     51.85 o 
  15   0   6       34.88       36.26     21.43 o 
  16   0   6      114.34      139.61     29.47 o 
 -19   1   6       88.09      100.12     18.46 o 
 -18   1   6       11.47       14.36     12.97 o 
 -17   1   6      136.62      116.26     17.28 o 
 -16   1   6      153.17      130.29     13.38 o 
 -15   1   6      108.55      112.55     12.33 o 
 -14   1   6      443.65      441.60     27.46 o 
 -13   1   6     2179.13     2077.72     34.90 o 
 -12   1   6      541.05      543.69     19.20 o 
 -11   1   6      145.28      143.26      8.34 o 
 -10   1   6      104.09      140.61      7.68 o 
  -9   1   6       30.60       60.22      6.80 o 
  -8   1   6      139.76      166.16     22.44 o 
  -7   1   6      970.12     1003.21     15.29 o 
  -6   1   6     1016.70     1003.00     14.28 o 
  -5   1   6     1599.32     1718.26     27.07 o 
  -4   1   6      309.25      346.65      7.74 o 
  -3   1   6     1107.57     1047.75     20.91 o 
  -2   1   6     1149.68     1125.00     13.96 o 
  -1   1   6     7360.78     7099.97     81.26 o 
   0   1   6    34229.88    33235.93    231.39 o 
   1   1   6    22573.27    22505.26    388.89 o 
   2   1   6     3814.81     3584.63     47.06 o 
   3   1   6     2761.54     2879.52     94.65 o 
   4   1   6        3.46        5.83      2.60 o 
   5   1   6     1703.56     1925.83     40.99 o 
   6   1   6     2658.48     3161.32     82.08 o 
   7   1   6     2529.35     2618.42     61.92 o 
   8   1   6       39.94       51.80      6.02 o 
   9   1   6      100.33       98.61      8.07 o 
  10   1   6      676.19      643.01     37.10 o 
  11   1   6      121.10      115.16     11.93 o 
  12   1   6      275.34      222.71     15.69 o 
  13   1   6        6.28        3.73     11.10 o 
  14   1   6      132.60      123.24     17.69 o 
  15   1   6       41.46       51.47     15.77 o 
  16   1   6        5.00       32.76     22.91 o 
 -19   2   6      422.70      455.64     42.65 o 
 -18   2   6       96.04       95.35     13.82 o 
 -17   2   6      724.19      703.64     26.44 o 
 -16   2   6       16.02       14.02      9.57 o 
 -15   2   6     1513.44     1569.07     57.69 o 
 -14   2   6      597.39      599.20     22.27 o 
 -13   2   6       21.36        9.58      7.25 o 
 -12   2   6      481.35      458.13     17.99 o 
 -11   2   6       13.82       15.87      6.28 o 
 -10   2   6      169.37      166.42     10.98 o 
  -9   2   6      401.02      448.51     13.15 o 
  -8   2   6      623.63      726.29     15.54 o 
  -7   2   6      568.00      502.61     18.26 o 
  -6   2   6     9387.52     8912.59     85.26 o 
  -5   2   6     2060.97     2164.05     22.47 o 
  -4   2   6     2846.72     2607.03     23.59 o 
  -3   2   6     5080.72     5029.94     53.15 o 
  -2   2   6     3474.43     3504.90     61.43 o 
  -1   2   6       11.80       17.20      2.83 o 
   0   2   6     5118.38     5332.40     28.75 o 
   1   2   6     2008.54     1710.82     15.83 o 
   2   2   6       15.81       22.52      3.23 o 
   3   2   6     1311.38     1127.45     17.25 o 
   4   2   6     1003.57     1173.17     20.80 o 
   5   2   6        2.46        2.15      3.03 o 
   6   2   6      116.57      110.37      6.84 o 
   7   2   6     1595.95     1552.49     26.93 o 
   8   2   6      293.24      332.56     22.25 o 
   9   2   6     3985.37     3889.73     47.71 o 
  10   2   6      942.89     1021.81     27.06 o 
  11   2   6     1032.81     1075.24     28.77 o 
  12   2   6      837.71      811.03     26.71 o 
  13   2   6      252.82      290.97     18.71 o 
  14   2   6      185.20      185.59     16.71 o 
  15   2   6      125.14      143.44     30.31 o 
 -18   3   6      504.36      523.48     32.25 o 
 -17   3   6      135.49      160.13     16.26 o 
 -16   3   6      213.96      251.84     18.32 o 
 -15   3   6      623.21      565.36     23.25 o 
 -14   3   6       46.53       29.65      9.57 o 
 -13   3   6       28.44       33.07      8.84 o 
 -12   3   6       34.15       51.37      9.30 o 
 -11   3   6      119.57      113.36     10.84 o 
 -10   3   6       10.93       26.95      7.10 o 
  -9   3   6       32.32       27.69      5.86 o 
  -8   3   6      746.17      864.91     24.95 o 
  -7   3   6     5526.68     6084.00     77.90 o 
  -6   3   6      981.71      914.66     17.66 o 
  -5   3   6     1087.97     1086.48     16.57 o 
  -4   3   6     2341.96     2596.17     50.69 o 
  -3   3   6     7870.35     8249.86    184.37 o 
  -2   3   6     2790.94     3009.21     77.02 o 
  -1   3   6      230.21      243.21      8.42 o 
   0   3   6     3404.76     3535.10     46.57 o 
   1   3   6       39.48       28.14      4.18 o 
   2   3   6      244.22      194.98      7.94 o 
   3   3   6      507.60      551.37     12.07 o 
   4   3   6      106.22       98.74      6.00 o 
   5   3   6       38.00       39.10      4.79 o 
   6   3   6      533.37      573.98     18.48 o 
   7   3   6       25.58       32.98      8.00 o 
   8   3   6      259.93      284.31     15.51 o 
   9   3   6     1332.36     1336.90     30.41 o 
  10   3   6     1058.84      950.44     27.40 o 
  11   3   6       19.19       22.54     10.00 o 
  12   3   6       19.72       21.54     10.70 o 
  13   3   6       21.66       25.28     13.92 o 
  14   3   6       11.53       19.96     14.41 o 
 -17   4   6      765.68      802.82     38.02 o 
 -16   4   6     1243.29     1289.45     36.26 o 
 -15   4   6     1525.96     1440.98     37.01 o 
 -14   4   6     1402.63     1329.08     34.75 o 
 -13   4   6     1001.88     1007.90     29.52 o 
 -12   4   6      198.21      154.89     13.77 o 
 -11   4   6       95.05      102.84     11.20 o 
 -10   4   6       40.36       48.62      8.87 o 
  -9   4   6       42.29       34.52      5.58 o 
  -8   4   6        9.02        4.49      4.34 o 
  -7   4   6       34.01       32.52      5.59 o 
  -6   4   6     2988.95     3016.55     51.29 o 
  -5   4   6     7701.02     7642.02    101.52 o 
  -4   4   6     8128.75     8802.47    238.23 o 
  -3   4   6     6100.95     6362.08    163.98 o 
  -2   4   6     4251.45     4176.25     68.65 o 
  -1   4   6     7294.15     7414.21    134.40 o 
   0   4   6     9254.99     9556.28    168.77 o 
   1   4   6     1846.65     1903.31     42.88 o 
   2   4   6     1820.80     1740.92     23.90 o 
   3   4   6      369.49      324.57     11.32 o 
   4   4   6        7.41        7.10      5.96 o 
   5   4   6       80.56       77.61      7.81 o 
   6   4   6       21.56       27.86      6.37 o 
   7   4   6        4.88        2.56      7.46 o 
   8   4   6      318.45      340.50     17.74 o 
   9   4   6     1959.93     1915.38     62.40 o 
  10   4   6     1517.56     1428.15     44.27 o 
  11   4   6     1528.10     1466.45     68.75 o 
  12   4   6      412.88      443.18     60.90 o 
  13   4   6      120.95      126.16     20.38 o 
 -15   5   6        0.76        9.98     14.28 o 
 -14   5   6      102.03      109.77     10.99 o 
 -13   5   6      495.42      500.41     19.81 o 
 -12   5   6      120.93      125.67     11.76 o 
 -11   5   6        2.24        6.90      7.04 o 
 -10   5   6        8.70       26.41      7.60 o 
  -9   5   6       81.01       81.47      9.25 o 
  -8   5   6     1398.69     1485.48     28.43 o 
  -7   5   6       62.44       59.35      8.39 o 
  -6   5   6      558.56      572.98     21.43 o 
  -5   5   6      371.47      418.61     15.73 o 
  -4   5   6       79.29      103.44     10.55 o 
  -3   5   6     1535.95     1447.53     42.52 o 
  -2   5   6      717.95      754.55     26.45 o 
  -1   5   6        2.06       -3.48      4.82 o 
   0   5   6        8.58        9.18      5.43 o 
   1   5   6      755.82      825.91     33.76 o 
   2   5   6     1108.12     1106.52     24.67 o 
   3   5   6       50.57       52.72     10.09 o 
   4   5   6        5.37        5.16      7.11 o 
   5   5   6        3.81       10.70     10.01 o 
   6   5   6      175.83      174.24     14.49 o 
   7   5   6      315.76      353.13     18.75 o 
   8   5   6      145.36      147.32     19.17 o 
   9   5   6      461.45      474.02     54.01 o 
  10   5   6        0.55        1.32     12.45 o 
  11   5   6      375.60      389.82     30.25 o 
  12   5   6      129.53      134.53     20.92 o 
 -14   6   6       69.86       70.51     17.67 o 
 -13   6   6      116.88       93.46     18.77 o 
 -12   6   6      147.39      159.72     13.78 o 
 -11   6   6      102.63       94.34     13.59 o 
 -10   6   6       21.99       25.58      9.71 o 
  -9   6   6        6.93       15.88      9.45 o 
  -8   6   6     1159.02     1092.21     36.63 o 
  -7   6   6      274.81      260.46     15.22 o 
  -6   6   6      374.18      362.31     17.91 o 
  -5   6   6      179.42      187.92     21.83 o 
  -4   6   6      633.40      652.56     23.01 o 
  -3   6   6      175.46      191.25     14.45 o 
  -2   6   6      586.17      630.14     23.25 o 
  -1   6   6      492.49      471.16     17.81 o 
   0   6   6      196.43      187.13     11.89 o 
   1   6   6       42.50       48.69      9.58 o 
   2   6   6       29.04       22.34      8.52 o 
   3   6   6       22.43       27.80     11.72 o 
   4   6   6       70.03       76.76     15.18 o 
   5   6   6        1.56       -7.87     11.20 o 
   6   6   6       49.95       45.46     14.42 o 
   7   6   6      586.41      578.33     31.07 o 
   8   6   6      195.85      210.27     22.72 o 
   9   6   6      319.55      337.70     31.35 o 
  10   6   6      420.11      487.22     32.50 o 
 -11   7   6       68.72       57.62     16.82 o 
 -10   7   6      211.30      246.32     19.81 o 
  -9   7   6      144.70      180.87     17.11 o 
  -8   7   6      529.94      493.67     24.51 o 
  -7   7   6        1.35        3.16      9.19 o 
  -6   7   6       27.22       38.24     11.30 o 
  -5   7   6      202.87      213.56     16.95 o 
  -4   7   6       43.22       52.61     11.25 o 
  -3   7   6       21.33       20.98      9.77 o 
  -2   7   6       76.63       57.08     11.39 o 
  -1   7   6        1.68       10.97     11.00 o 
   0   7   6       64.29       81.04     11.97 o 
   1   7   6       14.63       13.23     11.80 o 
   2   7   6       39.46       34.10     13.48 o 
   3   7   6       55.66       84.41     16.55 o 
   4   7   6      198.56      177.13     22.61 o 
   5   7   6      426.82      418.97     40.89 o 
   6   7   6       76.03       90.20     18.68 o 
   7   7   6       92.73       90.23     18.93 o 
  -6   8   6      424.85      419.22     29.23 o 
  -5   8   6      165.98      183.48     21.63 o 
  -4   8   6      214.44      243.82     19.59 o 
  -3   8   6      352.41      317.21     26.19 o 
  -2   8   6      244.48      214.44     22.68 o 
  -1   8   6      226.47      279.57     37.16 o 
   0   8   6      438.43      440.64     44.42 o 
   1   8   6      669.48      634.59     51.12 o 
   2   8   6      286.00      282.35     37.70 o 
 -19   1   7      123.60      135.54     19.96 o 
 -18   1   7      185.34      179.48     21.06 o 
 -17   1   7      174.86      177.68     19.67 o 
 -16   1   7        2.18       -7.13      7.13 o 
 -15   1   7       52.65       61.40     10.20 o 
 -14   1   7      138.68      119.25     11.52 o 
 -13   1   7     2753.23     2764.50     39.77 o 
 -12   1   7     1660.48     1473.27     28.23 o 
 -11   1   7     4048.24     4036.41     41.40 o 
 -10   1   7     1387.16     1215.20     17.67 o 
  -9   1   7     3072.89     3040.58     23.12 o 
  -8   1   7      226.76      255.18      9.20 o 
  -7   1   7      788.25      977.75     15.19 o 
  -6   1   7      561.55      600.96     14.07 o 
  -5   1   7     1263.17     1378.43     16.02 o 
  -4   1   7       55.72       57.19      4.37 o 
  -3   1   7      376.30      391.39      9.13 o 
  -2   1   7     4082.58     4022.49     59.08 o 
  -1   1   7       78.00       93.25      4.25 o 
   0   1   7    10771.69    10666.73     81.26 o 
   1   1   7     1673.11     1643.89     45.90 o 
   2   1   7     5514.73     5063.98    105.09 o 
   3   1   7     1182.67     1053.06     36.89 o 
   4   1   7       93.39       58.29      4.35 o 
   5   1   7        6.50       38.20      7.42 o 
   6   1   7     1769.76     1729.09     30.44 o 
   7   1   7       37.98       33.99      5.16 o 
   8   1   7       42.54       42.41      7.86 o 
   9   1   7       43.11       61.99      8.94 o 
  10   1   7      112.18      137.22     12.05 o 
  11   1   7      185.53      212.24     15.08 o 
  12   1   7       30.89       55.27     13.59 o 
  13   1   7      634.00      615.26     31.22 o 
  14   1   7      556.54      571.23     31.65 o 
  15   1   7      985.60     1030.22     53.22 o 
 -19   2   7       13.82       10.64     17.50 o 
 -18   2   7        0.16       -6.92      8.60 o 
 -17   2   7      155.58      187.62     16.47 o 
 -16   2   7      346.95      315.52     18.41 o 
 -15   2   7      367.95      361.42     18.97 o 
 -14   2   7      210.66      176.85     13.90 o 
 -13   2   7      164.87      148.12     12.38 o 
 -12   2   7       41.84       45.32      8.16 o 
 -11   2   7       10.52       12.09      5.83 o 
 -10   2   7      314.07      284.57     15.69 o 
  -9   2   7      819.22      944.25     26.08 o 
  -8   2   7      159.59      148.46      8.27 o 
  -7   2   7     4676.93     4560.42     53.07 o 
  -6   2   7      694.43      681.39     13.90 o 
  -5   2   7       43.47       56.73      4.88 o 
  -4   2   7       57.10       93.55      6.40 o 
  -3   2   7       12.04       17.12      3.22 o 
  -2   2   7      243.40      243.63      7.43 o 
  -1   2   7        0.97        5.03      2.39 o 
   0   2   7     1077.03     1103.05     12.98 o 
   1   2   7      882.95      861.59     10.94 o 
   2   2   7     2762.31     2759.50     29.04 o 
   3   2   7      949.14      954.28     27.43 o 
   4   2   7       69.55       57.52      3.74 o 
   5   2   7     1593.22     1668.40     55.73 o 
   6   2   7      190.83      205.38     12.02 o 
   7   2   7      170.24      176.38     12.12 o 
   8   2   7      370.63      371.57     16.94 o 
   9   2   7      620.24      696.76     22.45 o 
  10   2   7       32.18       28.36      9.36 o 
  11   2   7      354.77      368.76     19.18 o 
  12   2   7       43.37       57.96     12.13 o 
  13   2   7       20.01       21.28     10.20 o 
  14   2   7       11.60       21.07     13.37 o 
  15   2   7       13.02        0.63     18.47 o 
 -18   3   7       69.13       55.94     12.91 o 
 -17   3   7      251.88      225.96     18.22 o 
 -16   3   7      480.41      539.51     23.76 o 
 -15   3   7     1243.98     1202.72     32.42 o 
 -14   3   7      297.41      311.68     17.79 o 
 -13   3   7      630.42      625.41     22.60 o 
 -12   3   7     2089.92     1957.88     45.20 o 
 -11   3   7     3041.49     3033.12     42.84 o 
 -10   3   7     1598.62     1551.82     26.02 o 
  -9   3   7     2344.99     2282.75     49.33 o 
  -8   3   7     3192.01     3338.68     46.48 o 
  -7   3   7      132.53      106.67      7.82 o 
  -6   3   7      110.00      120.74      7.91 o 
  -5   3   7     2127.59     2200.86     44.83 o 
  -4   3   7     2468.20     2557.12     69.59 o 
  -3   3   7     3451.50     3581.80     99.52 o 
  -2   3   7     2298.32     2290.56     33.86 o 
  -1   3   7     4031.48     3934.11     46.31 o 
   0   3   7     7179.19     7005.78     70.22 o 
   1   3   7     1950.97     1897.14     21.02 o 
   2   3   7     4053.95     4047.47     52.98 o 
   3   3   7     6851.99     6671.53     57.10 o 
   4   3   7     3998.35     4066.49     65.43 o 
   5   3   7     3254.91     3234.72     58.26 o 
   6   3   7        9.55       22.61      7.13 o 
   7   3   7      410.56      412.11     17.48 o 
   8   3   7        7.70       15.98      7.88 o 
   9   3   7       52.50       70.45     10.88 o 
  10   3   7      538.10      539.55     22.45 o 
  11   3   7      766.90      757.34     26.50 o 
  12   3   7      616.24      600.75     24.79 o 
  13   3   7      347.59      365.17     26.92 o 
  14   3   7      362.80      358.66     28.61 o 
 -17   4   7      155.13      150.67     21.20 o 
 -16   4   7      313.56      338.49     20.68 o 
 -15   4   7       48.80       67.89     12.67 o 
 -14   4   7      106.24      117.22     13.57 o 
 -13   4   7        0.22       -6.49      7.61 o 
 -12   4   7       22.53       32.54      9.52 o 
 -11   4   7      126.15      136.54     12.48 o 
 -10   4   7        0.28        7.39      6.13 o 
  -9   4   7      195.49      210.09      9.65 o 
  -8   4   7      632.75      610.34     15.45 o 
  -7   4   7      161.85      168.35      9.65 o 
  -6   4   7      225.44      243.66     10.61 o 
  -5   4   7     2533.51     2558.60     31.23 o 
  -4   4   7     2247.58     2398.41     98.04 o 
  -3   4   7      200.99      245.59     10.33 o 
  -2   4   7      169.66      174.57      9.35 o 
  -1   4   7        2.69        5.27      5.74 o 
   0   4   7      654.58      611.88     14.52 o 
   1   4   7       68.67       76.38      6.72 o 
   2   4   7      102.97       93.91      7.21 o 
   3   4   7      835.25      838.18     21.60 o 
   4   4   7     1067.07     1033.95     24.14 o 
   5   4   7      454.22      465.92     15.21 o 
   6   4   7        1.16        4.21      5.53 o 
   7   4   7        8.67        7.91      7.66 o 
   8   4   7       54.56       69.44     10.89 o 
   9   4   7      319.53      323.18     18.41 o 
  10   4   7      488.34      541.82     23.63 o 
  11   4   7        2.16        5.50     12.69 o 
  12   4   7       68.89       41.61     17.53 o 
  13   4   7        0.36        0.90     13.48 o 
 -16   5   7      243.14      195.51     23.68 o 
 -15   5   7      651.86      660.00     28.12 o 
 -14   5   7      873.31      831.04     25.19 o 
 -13   5   7      793.46      763.34     23.73 o 
 -12   5   7      897.48      890.70     24.46 o 
 -11   5   7      817.27      758.14     22.20 o 
 -10   5   7      958.59     1033.41     24.89 o 
  -9   5   7      147.87      128.99      9.84 o 
  -8   5   7      851.84      872.90     23.77 o 
  -7   5   7      219.84      226.43     12.81 o 
  -6   5   7      226.70      230.13     13.37 o 
  -5   5   7       92.19       76.63      9.79 o 
  -4   5   7       95.52      103.83     10.82 o 
  -3   5   7       18.99       26.94      6.23 o 
  -2   5   7      104.71      110.90      8.54 o 
  -1   5   7     1329.05     1373.62     34.03 o 
   0   5   7     2552.57     2474.27     54.62 o 
   1   5   7     4322.46     4314.84     40.49 o 
   2   5   7     1364.82     1305.65     28.38 o 
   3   5   7     1852.71     1885.38     54.63 o 
   4   5   7      668.44      660.28     26.58 o 
   5   5   7      417.77      431.12     24.86 o 
   6   5   7      305.66      268.74     17.14 o 
   7   5   7      135.08      154.32     14.70 o 
   8   5   7      117.79      117.53     15.50 o 
   9   5   7       88.02       94.18     17.45 o 
  10   5   7       13.39       14.34     13.68 o 
  11   5   7        3.35        6.76     14.21 o 
  12   5   7       94.26       79.01     18.65 o 
 -14   6   7       21.40       11.17     17.13 o 
 -13   6   7        0.86       -4.33      7.65 o 
 -12   6   7        2.40        0.83      7.73 o 
 -11   6   7        3.45        6.43      9.10 o 
 -10   6   7       48.67       44.88     11.26 o 
  -9   6   7      889.94      837.31     24.48 o 
  -8   6   7        1.90       13.59      8.12 o 
  -7   6   7     1573.38     1538.23     30.83 o 
  -6   6   7      903.90      956.71     28.59 o 
  -5   6   7      332.95      302.64     18.54 o 
  -4   6   7      213.42      217.29     16.14 o 
  -3   6   7        7.68       20.92     11.03 o 
  -2   6   7     1010.79      908.59     26.09 o 
  -1   6   7      197.82      193.92     12.19 o 
   0   6   7        0.53       -2.68      7.03 o 
   1   6   7      769.96      778.54     24.47 o 
   2   6   7       44.37       44.51      9.91 o 
   3   6   7      247.01      235.05     20.92 o 
   4   6   7      185.57      230.12     23.90 o 
   5   6   7      295.30      296.91     23.37 o 
   6   6   7      105.73      130.38     15.06 o 
   7   6   7      136.58      141.01     20.34 o 
   8   6   7      202.27      234.00     30.48 o 
   9   6   7       33.76       68.81     18.81 o 
  10   6   7        8.15       12.56     15.70 o 
 -11   7   7      152.43      171.44     17.62 o 
 -10   7   7      460.07      455.20     24.27 o 
  -9   7   7      174.44      197.51     17.75 o 
  -8   7   7       39.36       53.40     12.38 o 
  -7   7   7       12.96       10.21     10.12 o 
  -6   7   7       33.09       32.74     10.84 o 
  -5   7   7       16.57        7.59      9.69 o 
  -4   7   7       72.26       90.79     13.07 o 
  -3   7   7      332.91      291.10     18.58 o 
  -2   7   7      566.88      569.06     29.79 o 
  -1   7   7      617.61      623.00     30.77 o 
   0   7   7       50.64       51.91     14.23 o 
   1   7   7      298.39      345.33     50.28 o 
   2   7   7      766.10      759.64     34.42 o 
   3   7   7      313.25      332.06     26.01 o 
   4   7   7      196.28      216.02     22.85 o 
   5   7   7      332.93      366.02     27.90 o 
   6   7   7      228.02      258.90     31.49 o 
   7   7   7       52.81       66.38     17.82 o 
  -5   8   7       16.75       17.01     11.26 o 
  -4   8   7      179.62      170.15     21.53 o 
  -3   8   7      394.02      362.44     27.75 o 
  -2   8   7      149.36      153.64     20.58 o 
  -1   8   7      199.32      200.97     34.31 o 
   0   8   7      151.58      171.21     33.18 o 
   1   8   7       36.37       29.29     22.21 o 
 -19   0   8      549.19      566.03     46.15 o 
 -18   0   8      389.01      424.98     39.79 o 
 -17   0   8        5.93       11.93     16.16 o 
 -16   0   8      126.67      110.23     23.14 o 
 -15   0   8      288.38      253.05     28.69 o 
 -14   0   8      209.06      184.96     23.45 o 
 -13   0   8      266.44      308.39     16.92 o 
 -12   0   8      609.99      588.81     26.44 o 
 -11   0   8        7.30       10.27      5.41 o 
 -10   0   8      717.45      627.02     18.53 o 
  -9   0   8      379.82      274.61      9.85 o 
  -8   0   8    13802.78    13685.31     83.88 o 
  -7   0   8    26877.10    29265.34    227.98 o 
  -6   0   8       77.37       63.54      5.96 o 
  -5   0   8       31.94       32.93      4.26 o 
  -4   0   8    11765.16    12270.08    291.58 o 
  -3   0   8      348.66      435.62     15.81 o 
  -2   0   8     4629.29     4560.42     92.34 o 
  -1   0   8     3758.02     3779.41     74.11 o 
   0   0   8     7908.52     7732.22     45.55 o 
   1   0   8     1529.08     1547.24     28.62 o 
   2   0   8      283.05      350.13     10.94 o 
   3   0   8       19.05       13.76      4.42 o 
   4   0   8      157.59      118.84      8.97 o 
   5   0   8     5049.35     4393.34    132.87 o 
   6   0   8     3181.41     3165.93    162.24 o 
   7   0   8     1797.98     2076.68     80.83 o 
   8   0   8     1481.35     1513.85     43.87 o 
   9   0   8      727.31      739.28     40.42 o 
  10   0   8        1.97       -2.28     12.33 o 
  11   0   8      549.56      521.69     38.86 o 
  12   0   8      139.32      133.66     25.79 o 
  13   0   8        0.23      -13.57     13.57 o 
  14   0   8        0.59        2.73     19.04 o 
  15   0   8      166.41      191.74     32.56 o 
 -19   1   8       37.87       40.53     15.24 o 
 -18   1   8       83.81       95.18     17.24 o 
 -17   1   8       65.83       59.80     14.42 o 
 -16   1   8      558.53      537.91     27.84 o 
 -15   1   8       14.44       15.52      8.15 o 
 -14   1   8      246.27      234.95     14.84 o 
 -13   1   8      242.96      243.64     14.03 o 
 -12   1   8      943.31      958.32     23.11 o 
 -11   1   8      825.57      844.37     20.86 o 
 -10   1   8      801.21      960.28     14.09 o 
  -9   1   8      538.28      597.88     13.68 o 
  -8   1   8     6662.67     6758.04     48.49 o 
  -7   1   8     1001.06     1103.88     21.06 o 
  -6   1   8     2972.59     3176.42     25.73 o 
  -5   1   8     5851.74     5964.34     64.78 o 
  -4   1   8      614.82      554.19     11.75 o 
  -3   1   8     2354.92     2358.56     45.39 o 
  -2   1   8       48.50       60.27      3.44 o 
  -1   1   8     5933.62     6239.67    147.44 o 
   0   1   8     7092.24     7265.41     50.12 o 
   1   1   8        5.49        1.62      2.89 o 
   2   1   8       35.22       17.90      4.43 o 
   3   1   8     2083.47     2147.83    101.27 o 
   4   1   8     2530.68     2847.65     92.20 o 
   5   1   8     4781.76     5165.31    135.08 o 
   6   1   8        8.53       20.03      4.36 o 
   7   1   8      202.46      204.82     12.23 o 
   8   1   8      643.64      655.08     19.93 o 
   9   1   8      526.14      565.86     19.98 o 
  10   1   8       36.87       16.49      7.89 o 
  11   1   8      428.77      411.68     24.91 o 
  12   1   8       34.24       29.98     13.20 o 
  13   1   8        4.34        3.50     11.75 o 
  14   1   8        0.66       20.74     14.18 o 
  15   1   8       70.11      102.28     19.70 o 
 -19   2   8      288.65      283.61     25.26 o 
 -18   2   8      193.31      160.21     20.46 o 
 -17   2   8      271.73      250.50     17.84 o 
 -16   2   8      181.48      184.64     15.34 o 
 -15   2   8      734.75      731.36     24.61 o 
 -14   2   8      549.87      529.67     20.58 o 
 -13   2   8        3.02        1.20      6.02 o 
 -12   2   8      561.36      502.82     18.37 o 
 -11   2   8     1368.50     1325.05     33.72 o 
 -10   2   8     4999.18     5030.49     44.05 o 
  -9   2   8     7470.80     7111.49     48.35 o 
  -8   2   8      490.08      366.97     11.80 o 
  -7   2   8    30765.04    31696.11     95.36 o 
  -6   2   8     5687.98     5634.57     38.32 o 
  -5   2   8     1270.74     1089.78     19.07 o 
  -4   2   8     1773.84     1782.00     33.41 o 
  -3   2   8     2107.90     1965.18     19.65 o 
  -2   2   8     4810.82     4690.14     46.79 o 
  -1   2   8      920.20      898.01     12.28 o 
   0   2   8      835.04      817.87     11.02 o 
   1   2   8     7548.29     7510.36    229.65 o 
   2   2   8      390.58      390.43     12.93 o 
   3   2   8     1876.51     1793.69     33.53 o 
   4   2   8     1956.10     1905.17     37.28 o 
   5   2   8     1807.28     1707.39     28.33 o 
   6   2   8     4533.72     4445.82     80.63 o 
   7   2   8     4690.56     4514.63     52.64 o 
   8   2   8     4042.74     3924.01     74.75 o 
   9   2   8     1103.83     1086.39     27.45 o 
  10   2   8        8.03       15.45      8.72 o 
  11   2   8     1291.70     1337.69     33.04 o 
  12   2   8      298.43      303.26     19.35 o 
  13   2   8       76.73       63.82     15.52 o 
  14   2   8       22.07       23.53     13.68 o 
 -18   3   8        1.81       -4.73      9.26 o 
 -17   3   8       67.35       56.86     12.24 o 
 -16   3   8      174.67      115.39     14.05 o 
 -15   3   8     1303.55     1383.60     34.97 o 
 -14   3   8       75.68       83.16     11.58 o 
 -13   3   8        2.30        5.26      6.98 o 
 -12   3   8       29.97       26.46      8.14 o 
 -11   3   8       70.94       75.71     10.34 o 
 -10   3   8      581.41      579.38     16.57 o 
  -9   3   8       84.75       77.06      7.77 o 
  -8   3   8       55.41       79.54      7.45 o 
  -7   3   8        6.98        5.73      4.40 o 
  -6   3   8     1757.26     1657.77     28.34 o 
  -5   3   8      503.86      542.20     13.68 o 
  -4   3   8     1640.54     1588.56     31.04 o 
  -3   3   8        8.74        8.74      3.51 o 
  -2   3   8      133.39      145.12      7.27 o 
  -1   3   8      175.24      196.13      8.24 o 
   0   3   8      350.38      373.04     10.18 o 
   1   3   8      187.14      229.12      8.39 o 
   2   3   8     1942.46     2071.48     21.15 o 
   3   3   8     1297.41     1305.80     34.42 o 
   4   3   8       27.10       23.59      5.69 o 
   5   3   8     1002.14      966.46     23.64 o 
   6   3   8      174.86      163.85     12.17 o 
   7   3   8      800.05      797.23     38.17 o 
   8   3   8     1596.11     1556.42     34.35 o 
   9   3   8      209.81      185.68     14.46 o 
  10   3   8      431.52      437.20     21.23 o 
  11   3   8      150.09      142.21     14.82 o 
  12   3   8       22.16       35.71     11.77 o 
  13   3   8       38.96       29.47     15.26 o 
  14   3   8        7.75       -7.69     19.48 o 
 -17   4   8       53.54       60.47     12.99 o 
 -16   4   8      171.95      177.29     17.08 o 
 -15   4   8      193.30      231.61     18.00 o 
 -14   4   8      307.70      339.62     19.94 o 
 -13   4   8      390.11      324.65     18.37 o 
 -12   4   8      196.80      198.77     14.59 o 
 -11   4   8      929.79      912.83     22.89 o 
 -10   4   8      195.93      193.69     12.12 o 
  -9   4   8      224.82      225.67      9.93 o 
  -8   4   8     1140.75     1131.88     20.43 o 
  -7   4   8     2785.44     2506.47     32.45 o 
  -6   4   8     1870.45     1891.77     42.36 o 
  -5   4   8      190.35      176.73     11.75 o 
  -4   4   8       67.69       63.78      6.29 o 
  -3   4   8      185.32      197.28      9.49 o 
  -2   4   8     1286.18     1430.51     21.26 o 
  -1   4   8       49.47       48.13      6.04 o 
   0   4   8      831.54      835.73     16.56 o 
   1   4   8      224.33      244.77     10.23 o 
   2   4   8     3942.08     3887.78     44.26 o 
   3   4   8     1832.52     1741.00     30.99 o 
   4   4   8     1469.51     1462.45     29.14 o 
   5   4   8     1591.94     1493.54     40.49 o 
   6   4   8      949.43      970.10     26.64 o 
   7   4   8      320.21      333.11     17.70 o 
   8   4   8      141.21      119.72     12.81 o 
   9   4   8        8.90        4.74      9.28 o 
  10   4   8      138.15      168.77     15.89 o 
  11   4   8        5.06      -11.00     14.24 o 
  12   4   8        1.10       12.58     13.94 o 
  13   4   8      103.99       87.80     18.84 o 
 -16   5   8      219.78      270.50     20.69 o 
 -15   5   8       15.43       33.87     11.51 o 
 -14   5   8      374.31      391.17     24.26 o 
 -13   5   8      206.76      242.36     15.45 o 
 -12   5   8       62.14       67.62      9.87 o 
 -11   5   8       65.62       60.08      9.36 o 
 -10   5   8      162.77      160.23     10.81 o 
  -9   5   8     1324.55     1242.49     24.05 o 
  -8   5   8       32.72       33.38      6.88 o 
  -7   5   8      265.32      251.72     13.24 o 
  -6   5   8        5.31       16.06      6.55 o 
  -5   5   8      323.10      341.83     16.57 o 
  -4   5   8     1110.37     1113.73     26.59 o 
  -3   5   8       41.48       37.39      6.73 o 
  -2   5   8      101.43       95.23      9.82 o 
  -1   5   8       68.95       84.97      8.10 o 
   0   5   8      140.27      154.09     12.22 o 
   1   5   8      587.44      557.75     19.77 o 
   2   5   8       76.46       75.49     10.09 o 
   3   5   8      290.69      274.33     20.17 o 
   4   5   8        4.11        6.12      7.55 o 
   5   5   8       42.55       32.78     22.08 o 
   6   5   8      105.81       79.24     12.17 o 
   7   5   8       33.91       31.22     11.33 o 
   8   5   8        7.50       13.32      9.93 o 
   9   5   8       57.02       56.49     16.42 o 
  10   5   8      268.91      338.20     28.04 o 
  11   5   8       61.81       48.30     16.70 o 
 -14   6   8        3.75        1.98      8.39 o 
 -13   6   8       98.56       95.30     12.70 o 
 -12   6   8      310.98      279.46     16.93 o 
 -11   6   8      353.27      346.31     20.93 o 
 -10   6   8      295.11      307.50     19.51 o 
  -9   6   8     1665.12     1662.94     43.45 o 
  -8   6   8     1250.35     1193.55     28.21 o 
  -7   6   8     1595.26     1666.24     32.30 o 
  -6   6   8     2333.19     2192.66     60.05 o 
  -5   6   8     6506.70     6306.06     67.36 o 
  -4   6   8     2280.54     2233.08     42.93 o 
  -3   6   8       82.54       66.53     10.82 o 
  -2   6   8       69.30       91.89     11.42 o 
  -1   6   8      111.96      130.59     12.26 o 
   0   6   8       15.56       26.81      8.65 o 
   1   6   8       34.64       34.63      9.40 o 
   2   6   8       18.27       23.45      8.96 o 
   3   6   8       91.18       87.03     15.49 o 
   4   6   8     1339.76     1386.22     84.39 o 
   5   6   8      764.48      790.77     34.75 o 
   6   6   8     1043.48     1098.06     32.84 o 
   7   6   8      177.06      180.48     29.92 o 
   8   6   8      410.01      400.05     29.27 o 
   9   6   8      488.55      517.18     33.14 o 
 -11   7   8       15.88       15.94     10.99 o 
 -10   7   8        0.18        8.43     10.11 o 
  -9   7   8       52.53       53.26     12.04 o 
  -8   7   8        2.18       -2.46      9.40 o 
  -7   7   8       21.62       13.58     10.41 o 
  -6   7   8      251.49      207.05     17.30 o 
  -5   7   8      121.09      144.70     14.99 o 
  -4   7   8      225.93      237.61     17.63 o 
  -3   7   8      564.97      599.36     31.20 o 
  -2   7   8      464.14      439.00     43.24 o 
  -1   7   8      418.04      420.33     26.37 o 
   0   7   8      215.89      215.86     20.60 o 
   1   7   8        2.08        9.67     11.87 o 
   2   7   8      173.60      191.91     20.60 o 
   3   7   8       88.21       90.04     17.09 o 
   4   7   8       47.35       48.54     16.28 o 
   5   7   8        0.22       16.85     14.72 o 
   6   7   8        1.72       -2.16     14.11 o 
  -5   8   8       55.44       38.00     14.88 o 
  -4   8   8       40.39       24.83     14.31 o 
  -3   8   8       27.74       33.80     14.98 o 
  -2   8   8       58.92       51.13     15.59 o 
  -1   8   8        6.44        9.38     20.31 o 
   0   8   8       26.02       11.32     20.59 o 
 -19   1   9      364.10      367.14     26.68 o 
 -18   1   9      637.42      604.79     32.24 o 
 -17   1   9      271.57      302.57     23.89 o 
 -16   1   9      575.46      541.18     27.98 o 
 -15   1   9       28.01       26.57      8.62 o 
 -14   1   9     1687.40     1740.01     36.68 o 
 -13   1   9      237.84      225.05     14.78 o 
 -12   1   9      171.45      218.39     12.52 o 
 -11   1   9      678.15      671.78     15.84 o 
 -10   1   9      315.11      317.14      8.55 o 
  -9   1   9     1667.10     1471.78     16.39 o 
  -8   1   9     4966.13     5466.48     30.11 o 
  -7   1   9     2581.90     2362.12     29.71 o 
  -6   1   9       27.92       17.87      2.95 o 
  -5   1   9      376.48      335.70     10.19 o 
  -4   1   9     1616.30     1639.34     20.23 o 
  -3   1   9    14887.21    14097.63    172.29 o 
  -2   1   9     9070.18     9158.86    151.04 o 
  -1   1   9     8906.55     9313.25    189.22 o 
   0   1   9     1108.28     1001.99     16.72 o 
   1   1   9     1074.10      990.15     38.74 o 
   2   1   9      124.10      133.34      8.26 o 
   3   1   9      530.37      514.00     22.02 o 
   4   1   9      666.98      716.49     31.88 o 
   5   1   9      822.02      862.38     19.39 o 
   6   1   9     1661.88     1597.11     35.17 o 
   7   1   9      814.16      872.12     30.19 o 
   8   1   9     1421.88     1383.45     28.55 o 
   9   1   9      804.75      857.32     24.21 o 
  10   1   9     2376.44     2189.93     50.02 o 
  11   1   9      385.59      405.28     25.51 o 
  12   1   9      754.50      797.77     34.58 o 
  13   1   9      433.08      452.06     29.43 o 
  14   1   9      343.47      365.19     28.76 o 
 -19   2   9        2.93        4.23     13.07 o 
 -18   2   9        8.13       -0.41     11.39 o 
 -17   2   9      226.57      162.53     15.34 o 
 -16   2   9       60.64       55.81     11.05 o 
 -15   2   9      216.13      208.19     15.54 o 
 -14   2   9      515.28      444.91     19.47 o 
 -13   2   9        0.29        2.17      6.36 o 
 -12   2   9      497.09      523.47     15.91 o 
 -11   2   9     1309.93     1229.44     22.51 o 
 -10   2   9      878.49      944.96     19.94 o 
  -9   2   9      277.87      248.06     10.86 o 
  -8   2   9     3994.87     4349.52     36.84 o 
  -7   2   9      161.32      193.89     16.73 o 
  -6   2   9     1853.29     1870.35     31.13 o 
  -5   2   9      167.29      122.37      7.91 o 
  -4   2   9     1802.76     1583.05     17.50 o 
  -3   2   9     2447.06     2676.02     25.35 o 
  -2   2   9     1724.97     1782.57     23.44 o 
  -1   2   9      363.91      353.85      8.19 o 
   0   2   9     1474.84     1358.51     13.81 o 
   1   2   9     1804.58     1855.21     74.44 o 
   2   2   9     1032.07     1068.27     21.26 o 
   3   2   9     4718.42     4830.63     81.60 o 
   4   2   9      393.07      488.83     16.10 o 
   5   2   9       82.07       99.46      9.31 o 
   6   2   9      139.41      156.15     11.31 o 
   7   2   9        0.53       12.03      7.09 o 
   8   2   9       80.44       75.50     10.50 o 
   9   2   9     1202.81     1234.94     51.08 o 
  10   2   9      217.38      218.47     15.89 o 
  11   2   9     1343.00     1350.97     33.82 o 
  12   2   9      122.55      114.86     17.94 o 
  13   2   9      155.40      137.78     19.77 o 
  14   2   9      108.34      131.19     20.62 o 
 -18   3   9      183.34      230.15     18.76 o 
 -17   3   9      799.36      761.10     28.12 o 
 -16   3   9      772.64      737.58     26.84 o 
 -15   3   9      663.01      611.38     24.02 o 
 -14   3   9      187.42      160.53     13.73 o 
 -13   3   9      854.59      835.63     25.44 o 
 -12   3   9      122.22      116.27      9.77 o 
 -11   3   9      511.86      481.10     16.20 o 
 -10   3   9        0.35        4.69      5.32 o 
  -9   3   9      732.70      750.71     18.16 o 
  -8   3   9     1305.29     1358.64     23.02 o 
  -7   3   9      138.16      121.42      8.26 o 
  -6   3   9     4401.30     4342.75     58.48 o 
  -5   3   9     5559.77     5054.71     86.11 o 
  -4   3   9      599.30      557.80     11.04 o 
  -3   3   9     1396.97     1393.24     25.98 o 
  -2   3   9     1046.86      994.46     15.70 o 
  -1   3   9     9996.60     9778.39     59.93 o 
   0   3   9     1051.28     1062.36     15.79 o 
   1   3   9      159.72      177.68      9.04 o 
   2   3   9      317.76      281.98     12.74 o 
   3   3   9     1450.27     1529.93     23.92 o 
   4   3   9       96.74       87.31      9.87 o 
   5   3   9       82.16      101.28     10.21 o 
   6   3   9      286.83      270.98     15.34 o 
   7   3   9      295.94      334.06     17.45 o 
   8   3   9      376.61      397.85     19.08 o 
   9   3   9      800.51      780.35     25.95 o 
  10   3   9      634.50      662.64     25.07 o 
  11   3   9      718.43      750.06     27.27 o 
  12   3   9      491.88      537.48     32.66 o 
  13   3   9      128.32      145.18     31.08 o 
 -17   4   9       43.68       37.40     13.62 o 
 -16   4   9       32.72       37.13     11.93 o 
 -15   4   9       15.68       39.61     10.82 o 
 -14   4   9      220.07      224.95     16.96 o 
 -13   4   9      354.80      331.09     18.80 o 
 -12   4   9      241.01      248.15     14.26 o 
 -11   4   9        8.56       26.34      7.74 o 
 -10   4   9        1.37        6.77      6.41 o 
  -9   4   9       55.69       49.71      6.16 o 
  -8   4   9     1188.31     1174.93     22.92 o 
  -7   4   9     1043.88     1047.22     19.59 o 
  -6   4   9       18.15       13.08      5.15 o 
  -5   4   9      229.27      260.68     13.35 o 
  -4   4   9       38.46       43.59      5.62 o 
  -3   4   9        2.91        1.06      4.10 o 
  -2   4   9       41.85       41.80      5.77 o 
  -1   4   9      521.71      517.94     13.69 o 
   0   4   9       18.57       22.39      5.17 o 
   1   4   9      995.78     1005.21     28.63 o 
   2   4   9      927.47      867.42     22.71 o 
   3   4   9      779.10      798.38     22.60 o 
   4   4   9     1198.87     1248.93     24.29 o 
   5   4   9       24.92       33.51      7.63 o 
   6   4   9       89.84      104.44      9.82 o 
   7   4   9      431.87      399.96     19.19 o 
   8   4   9      151.36      166.78     14.71 o 
   9   4   9      124.41      136.45     14.56 o 
  10   4   9      119.87      120.03     14.67 o 
  11   4   9       19.22       15.36     14.07 o 
  12   4   9        9.40       28.75     14.83 o 
 -16   5   9      377.27      457.03     24.89 o 
 -15   5   9      689.12      684.02     27.78 o 
 -14   5   9      197.59      199.24     13.22 o 
 -13   5   9       37.17       39.48      9.35 o 
 -12   5   9       97.83      102.62     11.28 o 
 -11   5   9       65.20       47.99      8.05 o 
 -10   5   9      371.60      338.47     14.16 o 
  -9   5   9      301.14      317.09     16.34 o 
  -8   5   9     1241.80     1206.64     30.18 o 
  -7   5   9     1156.33     1180.42     27.04 o 
  -6   5   9     3332.12     3251.87     45.50 o 
  -5   5   9     2488.81     2526.75     39.63 o 
  -4   5   9     3033.58     2869.39     41.24 o 
  -3   5   9     1149.21     1170.54     26.58 o 
  -2   5   9      730.80      745.67     18.03 o 
  -1   5   9      157.11      142.00      9.75 o 
   0   5   9      992.92     1075.55     25.96 o 
   1   5   9      468.13      455.20     19.20 o 
   2   5   9      202.28      179.00     13.35 o 
   3   5   9        1.32        2.70      7.41 o 
   4   5   9       16.41       26.64      8.88 o 
   5   5   9      578.14      535.68     22.50 o 
   6   5   9      214.66      269.18     17.96 o 
   7   5   9      649.28      579.92     24.54 o 
   8   5   9      685.88      728.95     30.48 o 
   9   5   9      561.98      515.36     30.56 o 
  10   5   9      312.52      326.41     27.15 o 
  11   5   9      180.71      188.18     23.49 o 
 -14   6   9        0.72       -2.11      8.33 o 
 -13   6   9       45.78       65.40     11.33 o 
 -12   6   9      243.49      243.65     16.97 o 
 -11   6   9      183.32      206.14     18.04 o 
 -10   6   9      510.63      477.96     19.85 o 
  -9   6   9        1.47        7.67      8.30 o 
  -8   6   9       93.85      109.42     17.24 o 
  -7   6   9      474.58      457.37     21.62 o 
  -6   6   9        0.50        7.82      9.03 o 
  -5   6   9      860.18      882.69     27.41 o 
  -4   6   9        6.91        7.86      8.31 o 
  -3   6   9       16.32       24.01      9.08 o 
  -2   6   9       39.08       31.88     11.68 o 
  -1   6   9      110.84      116.24     11.96 o 
   0   6   9       20.02       26.75      8.93 o 
   1   6   9      685.72      633.86     29.45 o 
   2   6   9      116.23      127.82     13.13 o 
   3   6   9       48.55       31.34     13.07 o 
   4   6   9       59.50       69.31     15.87 o 
   5   6   9        6.84        3.80     13.17 o 
   6   6   9       47.83       58.67     13.20 o 
   7   6   9      337.64      348.41     26.94 o 
   8   6   9      336.42      371.25     28.37 o 
   9   6   9      102.30      127.67     22.20 o 
 -11   7   9        0.40        2.29     10.21 o 
 -10   7   9        3.23       -1.98      9.80 o 
  -9   7   9       94.60       98.01     14.61 o 
  -8   7   9       20.52       20.87     10.86 o 
  -7   7   9      785.99      779.17     37.18 o 
  -6   7   9      494.19      490.20     23.67 o 
  -5   7   9      392.54      411.52     22.10 o 
  -4   7   9      344.28      383.15     26.79 o 
  -3   7   9      425.56      423.64     27.26 o 
  -2   7   9      557.74      500.46     28.17 o 
  -1   7   9       41.29       38.16     13.23 o 
   0   7   9       20.30       26.97     13.49 o 
   1   7   9       71.63       58.25     22.64 o 
   2   7   9       94.58      100.10     17.33 o 
   3   7   9       51.70       75.92     16.87 o 
   4   7   9        4.22        9.92     14.02 o 
   5   7   9       15.70        6.07     16.51 o 
  -4   8   9       15.05       34.85     15.18 o 
  -3   8   9       23.34       19.92     14.45 o 
  -2   8   9       26.60       26.03     15.04 o 
  -1   8   9       71.40       86.14     28.28 o 
 -20   0  10      104.00       91.07     27.07 o 
 -19   0  10      117.31      130.37     27.06 o 
 -18   0  10      929.27      904.68     52.64 o 
 -17   0  10      420.19      415.54     37.44 o 
 -16   0  10      372.72      373.66     33.26 o 
 -15   0  10      391.75      437.14     34.75 o 
 -14   0  10     1312.04     1223.63     51.57 o 
 -13   0  10     3563.92     3406.52     79.47 o 
 -12   0  10     1024.00     1045.72     26.04 o 
 -11   0  10     1705.44     1619.45     23.90 o 
 -10   0  10     1231.28     1100.66     19.00 o 
  -9   0  10      370.63      382.72     11.27 o 
  -8   0  10     3727.01     3833.73    109.96 o 
  -7   0  10      250.90      266.34     11.41 o 
  -6   0  10     1327.11     1330.65     23.23 o 
  -5   0  10     1455.49     1307.18     22.36 o 
  -4   0  10     2271.11     2511.83     41.93 o 
  -3   0  10      720.63      682.69     20.83 o 
  -2   0  10     4821.41     4731.96     38.60 o 
  -1   0  10    12796.42    12493.88    118.91 o 
   0   0  10    12798.97    12511.88     64.37 o 
   1   0  10     7187.05     7325.07    210.35 o 
   2   0  10    18483.92    19031.10    619.65 o 
   3   0  10     3120.39     2961.97     94.32 o 
   4   0  10     9740.39     9441.61    382.12 o 
   5   0  10        5.33        2.82      5.45 o 
   6   0  10     1311.18     1308.66     38.22 o 
   7   0  10      629.02      611.81     35.47 o 
   8   0  10        0.54        3.22     12.31 o 
   9   0  10       55.96       56.80     17.98 o 
  10   0  10        5.06        0.73     13.85 o 
  11   0  10     2840.88     2806.61     85.08 o 
  12   0  10      410.71      453.93     41.40 o 
  13   0  10      125.24      140.87     27.63 o 
  14   0  10      443.15      423.74     43.61 o 
 -20   1  10       11.52       17.70     15.22 o 
 -19   1  10       46.89       45.55     15.42 o 
 -18   1  10      247.79      193.54     20.88 o 
 -17   1  10      134.72      127.02     17.56 o 
 -16   1  10      246.86      256.11     20.59 o 
 -15   1  10     1004.72      967.25     26.19 o 
 -14   1  10      216.52      217.62     14.73 o 
 -13   1  10      362.19      358.00     16.13 o 
 -12   1  10      379.22      351.93     12.92 o 
 -11   1  10      968.51     1023.04     19.25 o 
 -10   1  10       51.21       60.76      4.81 o 
  -9   1  10     1186.56     1372.85     17.35 o 
  -8   1  10      525.04      565.90     10.61 o 
  -7   1  10      139.67      123.18      6.02 o 
  -6   1  10      880.84      791.57     12.88 o 
  -5   1  10     5352.22     5320.24     41.09 o 
  -4   1  10     1811.40     1730.93     17.29 o 
  -3   1  10      490.43      487.13      9.96 o 
  -2   1  10    24033.83    24395.79    494.71 o 
  -1   1  10      971.01     1075.15     16.87 o 
   0   1  10     7831.40     7839.86     38.68 o 
   1   1  10     4027.33     3789.68     82.37 o 
   2   1  10     1298.51     1513.35     23.07 o 
   3   1  10     1215.94     1242.85     26.03 o 
   4   1  10        1.35        8.40      3.15 o 
   5   1  10       17.59        8.60      5.58 o 
   6   1  10      149.21      187.77     11.83 o 
   7   1  10       26.76       36.39      8.32 o 
   8   1  10       30.75       28.62      8.12 o 
   9   1  10        0.04        3.59      9.12 o 
  10   1  10        2.27        7.41      9.79 o 
  11   1  10      161.82      161.63     18.55 o 
  12   1  10       61.12       65.82     16.50 o 
  13   1  10       27.73       32.96     15.22 o 
  14   1  10      117.22       94.99     19.59 o 
 -19   2  10        0.54      -11.65     11.65 o 
 -18   2  10       44.36       40.04     14.95 o 
 -17   2  10      730.44      712.49     26.22 o 
 -16   2  10      500.79      483.87     21.86 o 
 -15   2  10     2399.92     2488.19     42.75 o 
 -14   2  10       75.54       80.58     12.71 o 
 -13   2  10       10.20       12.97      6.91 o 
 -12   2  10      363.42      399.52     14.47 o 
 -11   2  10      155.52      149.01     10.95 o 
 -10   2  10     1947.99     1900.72     26.72 o 
  -9   2  10     2334.28     2334.35     28.40 o 
  -8   2  10     1538.11     1607.89     23.00 o 
  -7   2  10      295.59      307.46     12.59 o 
  -6   2  10     2597.25     2689.16     43.99 o 
  -5   2  10      940.50      947.65     18.36 o 
  -4   2  10    10326.09    10138.50    130.26 o 
  -3   2  10     8981.22     8991.29     78.27 o 
  -2   2  10     4781.26     4803.64     30.04 o 
  -1   2  10      543.44      547.53     13.04 o 
   0   2  10     3207.49     3111.47    105.71 o 
   1   2  10     1053.52      864.22     23.20 o 
   2   2  10       10.98       11.30      8.06 o 
   3   2  10     1417.08     1403.45     25.60 o 
   4   2  10      131.89      175.57     11.41 o 
   5   2  10     1702.48     1672.20     39.53 o 
   6   2  10       11.45       23.01      7.29 o 
   7   2  10      922.38      902.03     24.47 o 
   8   2  10       92.36       98.40     11.47 o 
   9   2  10     1275.28     1332.82     31.63 o 
  10   2  10      565.68      587.92     30.74 o 
  11   2  10      781.32      801.01     39.15 o 
  12   2  10      382.04      355.11     37.15 o 
  13   2  10      236.48      303.03     32.04 o 
 -18   3  10        1.86       -1.32      8.81 o 
 -17   3  10       17.67       19.55      9.98 o 
 -16   3  10       43.84       27.22     10.05 o 
 -15   3  10       15.72       19.89      9.03 o 
 -14   3  10        0.01       -1.24      7.53 o 
 -13   3  10      393.21      393.54     16.03 o 
 -12   3  10      494.60      453.69     16.21 o 
 -11   3  10      463.08      414.01     15.43 o 
 -10   3  10      439.76      481.39     15.78 o 
  -9   3  10      229.04      252.20     11.89 o 
  -8   3  10      287.96      234.08     10.93 o 
  -7   3  10     2095.53     2227.27     32.69 o 
  -6   3  10      454.62      423.78     13.26 o 
  -5   3  10      605.71      590.90     21.31 o 
  -4   3  10     1141.49     1268.65     47.96 o 
  -3   3  10      364.81      424.19     10.91 o 
  -2   3  10      103.24      119.16      6.97 o 
  -1   3  10     1424.96     1613.72     21.17 o 
   0   3  10      339.39      323.21      9.35 o 
   1   3  10        0.09       -1.42      4.36 o 
   2   3  10     1980.74     2047.09     31.42 o 
   3   3  10       66.35       84.72      8.21 o 
   4   3  10      677.38      650.69     20.80 o 
   5   3  10     1205.86     1212.00     27.53 o 
   6   3  10     1128.70     1077.73     26.98 o 
   7   3  10      121.05      126.28     12.46 o 
   8   3  10       89.59       94.39     12.28 o 
   9   3  10       29.48       40.19     10.68 o 
  10   3  10      156.93      163.79     15.79 o 
  11   3  10        1.86       -0.88      9.91 o 
  12   3  10       83.47       73.87     19.51 o 
  13   3  10       29.03       41.31     15.68 o 
 -17   4  10      224.53      251.91     19.44 o 
 -16   4  10      841.88      874.73     36.69 o 
 -15   4  10     1069.29     1011.13     31.40 o 
 -14   4  10     2084.65     2025.86     41.90 o 
 -13   4  10      884.19      906.04     28.14 o 
 -12   4  10     1809.98     1732.39     38.71 o 
 -11   4  10     1590.77     1591.19     29.56 o 
 -10   4  10     1405.07     1398.29     27.05 o 
  -9   4  10      502.68      485.50     14.74 o 
  -8   4  10      562.76      554.74     15.20 o 
  -7   4  10        2.13        8.72      5.35 o 
  -6   4  10       75.72       80.01      8.57 o 
  -5   4  10      277.86      233.39     13.07 o 
  -4   4  10       17.38       12.76      5.05 o 
  -3   4  10      360.96      363.56     11.90 o 
  -2   4  10      614.73      597.14     16.23 o 
  -1   4  10     2208.55     2150.56     26.04 o 
   0   4  10     2820.07     2781.51     40.01 o 
   1   4  10     5412.85     5482.16     85.08 o 
   2   4  10     2908.51     2862.29     40.10 o 
   3   4  10     2259.54     2206.00     36.36 o 
   4   4  10     1823.82     1728.97     28.57 o 
   5   4  10      493.13      495.44     17.01 o 
   6   4  10      272.02      254.72     13.87 o 
   7   4  10        6.51        0.38      8.23 o 
   8   4  10       49.20       44.44     10.83 o 
   9   4  10      337.22      338.92     20.83 o 
  10   4  10       41.78       40.14     11.90 o 
  11   4  10       11.58        1.62     10.57 o 
  12   4  10       39.99       52.24     17.14 o 
 -16   5  10       37.89       33.58     12.10 o 
 -15   5  10       11.65        1.51      9.49 o 
 -14   5  10       20.73       32.04      8.43 o 
 -13   5  10       91.54       95.16     11.39 o 
 -12   5  10       42.60       42.63      8.33 o 
 -11   5  10       49.88       45.42      8.16 o 
 -10   5  10      294.36      305.25     13.92 o 
  -9   5  10        1.26        3.40      5.85 o 
  -8   5  10      580.46      564.20     16.76 o 
  -7   5  10      900.98      821.88     24.75 o 
  -6   5  10     2085.43     2169.92     45.85 o 
  -5   5  10      805.63      816.83     23.90 o 
  -4   5  10       94.71      112.32     14.10 o 
  -3   5  10       97.23      102.71     10.81 o 
  -2   5  10       31.66       42.39      6.86 o 
  -1   5  10       13.90       18.18      7.39 o 
   0   5  10      256.78      260.93     14.98 o 
   1   5  10       25.61       39.52      8.77 o 
   2   5  10        6.69        2.95      7.44 o 
   3   5  10       15.98        1.59      7.38 o 
   4   5  10       48.92       55.75     10.23 o 
   5   5  10       10.97       11.42      9.53 o 
   6   5  10      132.60      128.21     14.27 o 
   7   5  10      393.71      399.88     21.67 o 
   8   5  10      395.26      421.39     22.94 o 
   9   5  10      171.43      195.35     17.80 o 
  10   5  10        9.24       13.63     14.54 o 
 -14   6  10      127.32      125.67     13.65 o 
 -13   6  10      668.87      653.79     24.03 o 
 -12   6  10      501.74      463.10     20.32 o 
 -11   6  10      342.07      342.93     18.33 o 
 -10   6  10      148.04      171.79     13.88 o 
  -9   6  10       80.63       92.02     13.75 o 
  -8   6  10      285.43      313.89     19.47 o 
  -7   6  10      359.78      331.23     19.49 o 
  -6   6  10        9.57        1.32      8.07 o 
  -5   6  10       54.19       60.44     10.79 o 
  -4   6  10      694.39      714.72     24.50 o 
  -3   6  10      381.07      379.92     25.44 o 
  -2   6  10      609.05      623.36     29.11 o 
  -1   6  10      488.48      517.49     26.82 o 
   0   6  10      126.83      135.66     13.14 o 
   1   6  10       68.17       84.51     11.52 o 
   2   6  10      145.79      120.23     13.01 o 
   3   6  10      589.07      603.55     23.66 o 
   4   6  10      118.79      123.68     19.67 o 
   5   6  10        0.65       -2.99     10.22 o 
   6   6  10      192.24      187.93     17.86 o 
   7   6  10      336.23      339.12     28.49 o 
   8   6  10      160.41      147.68     22.12 o 
 -11   7  10      177.94      188.35     18.26 o 
 -10   7  10      158.84      169.83     17.75 o 
  -9   7  10      317.04      337.46     21.57 o 
  -8   7  10       43.84       66.05     13.46 o 
  -7   7  10       89.60       84.52     13.59 o 
  -6   7  10      179.62      209.16     17.43 o 
  -5   7  10       67.86       91.26     17.20 o 
  -4   7  10      117.11      114.97     26.04 o 
  -3   7  10      353.83      312.20     24.50 o 
  -2   7  10      147.79      132.06     21.31 o 
  -1   7  10        5.13       -2.48     11.10 o 
   0   7  10        4.92        3.45     11.84 o 
   1   7  10       53.98       40.00     21.26 o 
   2   7  10       82.10       62.37     16.37 o 
   3   7  10       80.03       82.95     17.71 o 
   4   7  10      190.38      226.93     30.46 o 
   5   7  10      318.52      366.63     29.87 o 
 -20   1  11       81.44       88.21     19.20 o 
 -19   1  11      180.28      242.24     23.61 o 
 -18   1  11      380.98      367.07     48.90 o 
 -17   1  11      112.15      104.17     16.82 o 
 -16   1  11       21.18       27.89     11.56 o 
 -15   1  11        1.04        8.59      9.96 o 
 -14   1  11      313.98      310.96     15.66 o 
 -13   1  11     2182.16     2006.35     28.66 o 
 -12   1  11     1847.50     1869.57     26.55 o 
 -11   1  11     2170.32     1984.72     26.35 o 
 -10   1  11     2687.65     2733.83     40.81 o 
  -9   1  11     3640.14     3755.56     44.85 o 
  -8   1  11     3505.96     3385.05     54.11 o 
  -7   1  11     2878.15     2806.49     25.10 o 
  -6   1  11     2494.34     2373.53     29.93 o 
  -5   1  11     1072.17     1046.93     14.24 o 
  -4   1  11     1020.26      935.74     14.09 o 
  -3   1  11        8.45       17.41      2.83 o 
  -2   1  11     1905.17     1968.69     36.46 o 
  -1   1  11      957.88      966.45     12.46 o 
   0   1  11     2318.54     2156.54     21.63 o 
   1   1  11     5676.66     5709.69     63.54 o 
   2   1  11     4328.67     3800.76    101.73 o 
   3   1  11      746.79      706.66     22.88 o 
   4   1  11     5513.08     5430.54     72.46 o 
   5   1  11     2927.77     3024.24     37.86 o 
   6   1  11     2232.14     2301.86     66.87 o 
   7   1  11     1345.89     1317.55     51.28 o 
   8   1  11     1053.15     1007.26     33.97 o 
   9   1  11      650.46      649.93     40.65 o 
  10   1  11       46.87       42.59     15.14 o 
  11   1  11       35.91       44.05     14.34 o 
  12   1  11        4.11       15.50     14.00 o 
  13   1  11      253.10      255.15     29.62 o 
 -19   2  11      118.63      116.09     18.84 o 
 -18   2  11       91.84      110.55     17.92 o 
 -17   2  11        6.41        4.51      8.77 o 
 -16   2  11      204.59      192.66     15.19 o 
 -15   2  11     1689.83     1587.76     34.92 o 
 -14   2  11       16.44       14.94      7.83 o 
 -13   2  11       57.97       66.68      8.08 o 
 -12   2  11        6.64       10.15      5.25 o 
 -11   2  11       26.86       22.33      5.70 o 
 -10   2  11     1153.87     1162.43     21.31 o 
  -9   2  11      996.13     1002.61     19.61 o 
  -8   2  11     2807.64     2800.44     35.20 o 
  -7   2  11      320.18      350.98     13.62 o 
  -6   2  11     2374.92     2449.47     30.58 o 
  -5   2  11        2.41        4.46      3.91 o 
  -4   2  11      288.87      327.12      8.33 o 
  -3   2  11     1203.51     1129.51     14.47 o 
  -2   2  11     2634.47     2635.07     62.28 o 
  -1   2  11       34.89       41.72      3.71 o 
   0   2  11      159.30      154.21     11.24 o 
   1   2  11     6115.23     6333.00    106.44 o 
   2   2  11      570.59      518.64     16.06 o 
   3   2  11      232.53      248.60     12.60 o 
   4   2  11      184.27      212.52     12.33 o 
   5   2  11        0.03        3.22      6.27 o 
   6   2  11       25.57       28.57      8.24 o 
   7   2  11       10.18       13.51      7.85 o 
   8   2  11      481.49      450.79     19.53 o 
   9   2  11      401.98      455.22     20.73 o 
  10   2  11      452.36      474.96     27.39 o 
  11   2  11       14.90       28.46     13.49 o 
  12   2  11       34.82       38.93     15.24 o 
  13   2  11      125.42      120.58     19.88 o 
 -19   3  11       36.24       24.42     14.56 o 
 -18   3  11        3.91       -5.81      8.64 o 
 -17   3  11       31.70       28.76     10.43 o 
 -16   3  11       11.99       11.32      9.09 o 
 -15   3  11      287.93      245.31     16.80 o 
 -14   3  11      362.46      373.95     19.77 o 
 -13   3  11      783.70      758.14     20.96 o 
 -12   3  11      514.94      516.86     17.25 o 
 -11   3  11     2500.60     2440.31     41.82 o 
 -10   3  11     2998.10     2977.83     36.10 o 
  -9   3  11     4902.84     5000.54     53.62 o 
  -8   3  11      398.08      362.30     14.95 o 
  -7   3  11     1725.87     1670.53     28.76 o 
  -6   3  11     2514.46     2463.25     29.29 o 
  -5   3  11      123.19      111.32      6.27 o 
  -4   3  11      220.42      211.08      7.95 o 
  -3   3  11      356.03      328.79     12.37 o 
  -2   3  11     1819.16     2012.82     30.13 o 
  -1   3  11     1003.15      903.84     14.93 o 
   0   3  11     1497.71     1392.12     25.34 o 
   1   3  11       82.20       93.17      9.10 o 
   2   3  11     5352.39     5009.99    122.36 o 
   3   3  11     4440.33     4458.12     85.49 o 
   4   3  11      723.48      736.58     22.23 o 
   5   3  11     1053.27     1027.72     26.39 o 
   6   3  11      229.10      229.11     15.74 o 
   7   3  11     1559.47     1589.75     34.23 o 
   8   3  11      771.82      744.52     25.70 o 
   9   3  11      795.71      808.71     27.23 o 
  10   3  11        0.56       -0.43      9.52 o 
  11   3  11       10.25       13.81     15.32 o 
  12   3  11       19.02       17.61     14.70 o 
 -17   4  11       34.12       43.56     11.97 o 
 -16   4  11       37.18       21.79     10.95 o 
 -15   4  11       20.61       11.55      9.35 o 
 -14   4  11      183.41      213.27     16.60 o 
 -13   4  11      885.93      875.60     24.05 o 
 -12   4  11      432.19      456.40     17.95 o 
 -11   4  11       98.72      109.85     10.27 o 
 -10   4  11     1017.12      984.29     23.24 o 
  -9   4  11     1353.89     1342.77     24.13 o 
  -8   4  11     1559.95     1492.47     38.13 o 
  -7   4  11      244.64      256.43     12.52 o 
  -6   4  11       47.09       54.77      7.11 o 
  -5   4  11       88.07       89.93      9.37 o 
  -4   4  11      666.40      753.87     16.15 o 
  -3   4  11       52.84       39.76      5.79 o 
  -2   4  11     1003.36      987.92     18.37 o 
  -1   4  11     1333.63     1418.82     61.72 o 
   0   4  11     1434.21     1285.58     34.35 o 
   1   4  11      266.96      315.94     15.48 o 
   2   4  11      263.13      266.79     15.13 o 
   3   4  11      199.73      211.28     13.94 o 
   4   4  11       51.75       55.84      8.38 o 
   5   4  11        0.08        6.15      7.25 o 
   6   4  11        7.30        6.07      6.90 o 
   7   4  11      346.34      314.99     18.83 o 
   8   4  11       53.63       63.89     12.29 o 
   9   4  11       61.65       51.39     12.59 o 
  10   4  11       23.97       25.72     11.79 o 
  11   4  11      205.71      176.13     17.76 o 
 -16   5  11       24.00       20.79     11.02 o 
 -15   5  11        0.33       -3.37      8.06 o 
 -14   5  11      170.43      161.28     12.51 o 
 -13   5  11      517.89      519.73     18.27 o 
 -12   5  11      751.25      653.80     19.39 o 
 -11   5  11      533.46      562.38     18.20 o 
 -10   5  11      316.00      298.74     13.75 o 
  -9   5  11      223.09      221.39     13.70 o 
  -8   5  11      634.87      629.33     22.80 o 
  -7   5  11     1117.79     1127.26     43.12 o 
  -6   5  11       35.72       38.29      9.33 o 
  -5   5  11      259.40      301.82     16.13 o 
  -4   5  11     1123.83     1066.86     34.39 o 
  -3   5  11       48.83       59.51     11.91 o 
  -2   5  11      181.31      215.72     13.64 o 
  -1   5  11       37.55       30.96      8.27 o 
   0   5  11       83.28      107.32     11.55 o 
   1   5  11      901.89      805.72     24.46 o 
   2   5  11     1539.63     1600.19     33.61 o 
   3   5  11      198.49      217.15     15.26 o 
   4   5  11      203.61      213.87     13.70 o 
   5   5  11      258.47      240.05     14.53 o 
   6   5  11      395.06      427.50     22.35 o 
   7   5  11        7.08       11.04     10.33 o 
   8   5  11       17.85       23.50     11.69 o 
   9   5  11        6.02       -0.91     10.53 o 
 -14   6  11        6.65       10.87      8.69 o 
 -13   6  11       74.54       88.49     12.19 o 
 -12   6  11        2.33       10.03      7.61 o 
 -11   6  11       27.50       34.55      9.80 o 
 -10   6  11       34.00       37.95     11.09 o 
  -9   6  11      680.72      633.64     25.17 o 
  -8   6  11       56.54       60.37     11.88 o 
  -7   6  11      785.45      724.47     25.65 o 
  -6   6  11       10.31       14.47      9.04 o 
  -5   6  11      132.52      149.95     14.04 o 
  -4   6  11      614.34      665.70     31.04 o 
  -3   6  11      811.92      810.64     33.02 o 
  -2   6  11      358.92      348.90     24.24 o 
  -1   6  11      112.60      105.35     15.89 o 
   0   6  11      600.80      628.45     23.42 o 
   1   6  11        7.58        1.49      7.89 o 
   2   6  11      110.48      116.30     13.30 o 
   3   6  11      235.64      237.05     17.15 o 
   4   6  11       71.22       84.52     17.02 o 
   5   6  11        4.49        2.33     10.68 o 
   6   6  11        0.29        3.69     10.83 o 
   7   6  11        1.10        8.87     11.72 o 
 -11   7  11      375.51      327.61     22.14 o 
 -10   7  11      120.96      135.93     16.78 o 
  -9   7  11       89.94      117.65     15.48 o 
  -8   7  11      334.79      364.88     22.20 o 
  -7   7  11       73.78       64.60     12.97 o 
  -6   7  11      588.36      594.48     32.26 o 
  -5   7  11      397.74      374.64     26.31 o 
  -4   7  11       28.12       25.96     13.74 o 
  -3   7  11       31.75       25.27     13.60 o 
  -2   7  11      202.01      180.87     21.30 o 
  -1   7  11       54.39       52.51     14.66 o 
   0   7  11      165.48      178.39     25.63 o 
   1   7  11       59.78       60.39     17.27 o 
   2   7  11        1.33        2.02     12.85 o 
   3   7  11       93.18      103.86     33.69 o 
   4   7  11      227.27      268.05     45.18 o 
 -20   0  12      205.78      221.82     34.79 o 
 -19   0  12      909.53      842.84     53.00 o 
 -18   0  12     2138.04     2145.57     78.96 o 
 -17   0  12      633.13      623.73     42.94 o 
 -16   0  12     3296.44     3136.70     86.94 o 
 -15   0  12       89.64       76.45     18.90 o 
 -14   0  12      910.53      938.77     45.52 o 
 -13   0  12     1193.58     1211.33     48.97 o 
 -12   0  12      542.03      591.55     20.87 o 
 -11   0  12     1624.33     1528.16     23.54 o 
 -10   0  12     1354.93     1466.64     29.08 o 
  -9   0  12      446.00      460.23     16.42 o 
  -8   0  12      240.14      251.00     12.49 o 
  -7   0  12     1392.59     1443.52     26.56 o 
  -6   0  12     6213.60     5785.32     51.26 o 
  -5   0  12    23977.01    25294.88    150.30 o 
  -4   0  12    38885.79    41069.42    187.05 o 
  -3   0  12       89.27       85.81      8.89 o 
  -2   0  12     2017.56     1892.68     46.21 o 
  -1   0  12      574.66      551.72     16.96 o 
   0   0  12     4528.00     4398.60     97.73 o 
   1   0  12     9450.58    10116.97    227.47 o 
   2   0  12      424.32      494.56     32.27 o 
   3   0  12     4947.26     5006.19    202.15 o 
   4   0  12     1072.38     1018.63     51.53 o 
   5   0  12     3506.19     3441.98     77.60 o 
   6   0  12     3197.71     2847.09     73.71 o 
   7   0  12     1970.85     2052.15     66.09 o 
   8   0  12      251.52      259.96     29.76 o 
   9   0  12       64.87       74.90     20.44 o 
  10   0  12     1349.87     1388.45     62.49 o 
  11   0  12      883.98      777.04     50.55 o 
  12   0  12        6.67       16.43     20.13 o 
  13   0  12      107.04       97.45     26.92 o 
 -20   1  12       78.13       79.58     23.15 o 
 -19   1  12      140.08      142.38     20.71 o 
 -18   1  12      540.91      469.23     29.30 o 
 -17   1  12      378.36      313.19     23.77 o 
 -16   1  12      307.15      272.13     38.03 o 
 -15   1  12      154.95      158.48     16.93 o 
 -14   1  12        1.86        7.79      7.24 o 
 -13   1  12     1907.62     1874.08     27.86 o 
 -12   1  12      350.40      340.74     12.73 o 
 -11   1  12     1030.12     1028.27     19.53 o 
 -10   1  12     1182.57     1192.05     27.42 o 
  -9   1  12      834.11      829.74     15.11 o 
  -8   1  12      225.92      229.54      9.94 o 
  -7   1  12       13.19       16.03      2.97 o 
  -6   1  12      972.46     1054.86     15.03 o 
  -5   1  12      451.96      445.00     10.24 o 
  -4   1  12     1107.87     1190.82     15.85 o 
  -3   1  12     2424.15     2390.04     48.41 o 
  -2   1  12     7222.01     7808.89     99.88 o 
  -1   1  12       12.65       15.72      2.53 o 
   0   1  12       69.36       59.82      4.30 o 
   1   1  12      782.18      792.90     17.86 o 
   2   1  12        6.27       19.43      7.17 o 
   3   1  12      243.14      244.63     12.03 o 
   4   1  12     1610.08     1551.56     30.45 o 
   5   1  12      101.10       88.64     12.59 o 
   6   1  12      223.21      221.93     13.52 o 
   7   1  12      145.18      151.15     15.76 o 
   8   1  12        1.17        7.45      9.32 o 
   9   1  12      898.82      802.79     32.98 o 
  10   1  12      469.06      397.22     25.79 o 
  11   1  12       29.56       17.76     13.35 o 
  12   1  12        0.24       -8.97     12.46 o 
  13   1  12       64.98       69.50     17.89 o 
 -19   2  12      432.97      412.93     28.22 o 
 -18   2  12      120.12      123.95     18.22 o 
 -17   2  12      416.04      450.61     27.48 o 
 -16   2  12       56.03       74.04     11.14 o 
 -15   2  12      463.15      463.74     20.54 o 
 -14   2  12      214.20      222.83     12.85 o 
 -13   2  12       46.78       51.96      7.64 o 
 -12   2  12      183.59      181.52     10.76 o 
 -11   2  12       57.47       70.83     10.78 o 
 -10   2  12      269.24      294.57     12.20 o 
  -9   2  12        4.31        7.67      5.27 o 
  -8   2  12     6298.64     6022.35    106.83 o 
  -7   2  12    16046.14    16705.33     83.36 o 
  -6   2  12     6891.96     6259.41     49.12 o 
  -5   2  12     3805.46     3704.11     28.29 o 
  -4   2  12     1150.33     1000.40     22.76 o 
  -3   2  12     3656.47     3551.23     51.80 o 
  -2   2  12      834.33      830.03     25.96 o 
  -1   2  12     1297.62     1277.26     25.12 o 
   0   2  12     1572.73     1581.81     80.97 o 
   1   2  12       28.77       35.13      6.48 o 
   2   2  12      247.03      252.90     12.55 o 
   3   2  12       46.66       28.71      7.02 o 
   4   2  12      660.85      663.89     20.03 o 
   5   2  12     2056.44     2027.91     59.45 o 
   6   2  12     1133.15     1192.59     28.10 o 
   7   2  12     1432.14     1401.43     31.29 o 
   8   2  12     1050.71     1129.82     52.27 o 
   9   2  12      518.02      484.05     27.54 o 
  10   2  12     1368.41     1383.24     44.98 o 
  11   2  12      254.49      321.73     26.44 o 
  12   2  12      231.17      209.05     22.67 o 
 -19   3  12        1.44       -1.21     12.57 o 
 -18   3  12        9.54        4.29      9.83 o 
 -17   3  12       11.31        0.65      8.47 o 
 -16   3  12      164.90      159.52     21.66 o 
 -15   3  12       83.02       60.15     11.06 o 
 -14   3  12      452.79      463.21     17.88 o 
 -13   3  12       34.28       32.88      7.54 o 
 -12   3  12     1496.56     1421.07     27.00 o 
 -11   3  12      140.52      147.85     10.46 o 
 -10   3  12      757.35      754.42     19.38 o 
  -9   3  12      615.80      591.06     19.62 o 
  -8   3  12        8.71        9.27      5.85 o 
  -7   3  12      813.98      890.54     19.36 o 
  -6   3  12        4.02       10.42      4.73 o 
  -5   3  12      276.87      305.04      9.14 o 
  -4   3  12      560.27      560.28     12.81 o 
  -3   3  12       15.06        8.29      3.74 o 
  -2   3  12       75.29       87.90      6.35 o 
  -1   3  12      396.83      383.33     14.62 o 
   0   3  12       98.52       99.40     12.18 o 
   1   3  12     3544.98     3389.44     64.24 o 
   2   3  12       27.34       49.83      7.98 o 
   3   3  12      787.93      806.76     22.73 o 
   4   3  12       51.24       50.14      9.15 o 
   5   3  12      103.94      100.82     11.59 o 
   6   3  12        4.91        2.62      7.75 o 
   7   3  12      278.75      294.79     17.45 o 
   8   3  12        7.00        7.16      9.20 o 
   9   3  12       80.91       88.69     13.20 o 
  10   3  12        4.52        3.13     11.80 o 
  11   3  12      145.38      151.61     20.65 o 
  12   3  12        0.34        2.65     13.42 o 
 -17   4  12      401.07      433.37     23.27 o 
 -16   4  12      308.67      311.68     19.80 o 
 -15   4  12      398.16      342.90     19.99 o 
 -14   4  12       89.75      107.50     11.65 o 
 -13   4  12       34.60       37.51      8.71 o 
 -12   4  12        2.41       -1.86      6.44 o 
 -11   4  12        8.43        8.99      6.53 o 
 -10   4  12      259.83      241.91     11.07 o 
  -9   4  12     2927.58     2709.39     36.53 o 
  -8   4  12     2117.84     2101.57     53.21 o 
  -7   4  12      326.15      303.38     15.06 o 
  -6   4  12      596.01      564.22     16.61 o 
  -5   4  12     1468.68     1401.81     27.40 o 
  -4   4  12       78.20       86.10      8.94 o 
  -3   4  12      305.06      305.39     11.52 o 
  -2   4  12     1860.38     1877.48     55.38 o 
  -1   4  12     1042.45     1031.11     24.45 o 
   0   4  12       90.10       97.71     10.03 o 
   1   4  12      467.35      506.03     19.10 o 
   2   4  12        0.49        4.49      6.79 o 
   3   4  12      237.30      234.55     13.23 o 
   4   4  12      728.43      739.78     20.65 o 
   5   4  12       37.63       31.68      8.05 o 
   6   4  12      379.59      392.94     16.93 o 
   7   4  12      119.75      128.04     11.81 o 
   8   4  12      593.86      628.67     25.72 o 
   9   4  12      411.48      443.49     23.56 o 
  10   4  12        3.94       -9.79      9.79 o 
 -16   5  12      159.54      172.46     17.59 o 
 -15   5  12      278.92      270.78     17.04 o 
 -14   5  12       62.13       56.58     10.27 o 
 -13   5  12        5.15       12.38      7.24 o 
 -12   5  12        1.49        8.82      7.01 o 
 -11   5  12      661.24      644.63     19.22 o 
 -10   5  12      379.25      374.85     19.99 o 
  -9   5  12      368.10      365.22     16.21 o 
  -8   5  12        3.86        1.48      7.53 o 
  -7   5  12        1.70        9.60      7.91 o 
  -6   5  12      424.01      385.72     18.47 o 
  -5   5  12      747.18      721.72     22.72 o 
  -4   5  12       12.74       17.93     10.18 o 
  -3   5  12      446.10      409.01     23.55 o 
  -2   5  12      215.02      215.86     14.07 o 
  -1   5  12      555.54      562.46     20.97 o 
   0   5  12      959.10     1013.31     32.45 o 
   1   5  12      306.66      302.11     17.03 o 
   2   5  12      323.81      337.00     21.75 o 
   3   5  12        6.65        2.39      8.22 o 
   4   5  12      589.23      602.04     20.33 o 
   5   5  12      199.34      188.36     13.59 o 
   6   5  12      123.13      132.44     15.63 o 
   7   5  12      103.42      104.04     14.88 o 
   8   5  12        0.98        3.74     10.92 o 
   9   5  12       25.94       29.01     12.40 o 
 -14   6  12      201.46      183.45     15.25 o 
 -13   6  12       96.17       98.65     11.25 o 
 -12   6  12       17.03       10.41      7.50 o 
 -11   6  12        1.58       -1.68      9.23 o 
 -10   6  12      120.29      120.70     14.39 o 
  -9   6  12       64.28       84.62     12.75 o 
  -8   6  12       57.47       60.21     11.62 o 
  -7   6  12      152.87      151.54     14.47 o 
  -6   6  12      532.75      566.61     22.89 o 
  -5   6  12     1181.37     1153.67     39.78 o 
  -4   6  12      645.92      641.67     30.13 o 
  -3   6  12      579.77      565.78     28.60 o 
  -2   6  12      151.86      146.84     17.63 o 
  -1   6  12       41.44       23.09     12.75 o 
   0   6  12        8.07        0.72      7.98 o 
   1   6  12       61.41       54.64     11.05 o 
   2   6  12       40.84       25.36     10.26 o 
   3   6  12        5.66       -1.73      9.29 o 
   4   6  12        3.53       -3.71     12.68 o 
   5   6  12       12.71       10.44     11.01 o 
   6   6  12       12.94       20.28     11.92 o 
   7   6  12      204.55      237.89     20.13 o 
 -10   7  12      282.16      298.47     21.22 o 
  -9   7  12      488.78      448.76     24.36 o 
  -8   7  12      291.75      273.53     19.98 o 
  -7   7  12     1171.19     1070.86     42.13 o 
  -6   7  12      108.57      104.26     31.12 o 
  -5   7  12       47.76       38.50     15.18 o 
  -4   7  12       57.45       59.22     15.62 o 
  -3   7  12       13.38       16.88     13.16 o 
  -2   7  12       49.36       46.93     14.51 o 
  -1   7  12        6.63        5.44     11.83 o 
   0   7  12        2.69       -0.70     11.55 o 
   1   7  12        1.10        3.65     12.30 o 
   2   7  12      147.88      157.13     32.16 o 
   3   7  12      286.87      303.73     27.56 o 
 -20   1  13       98.30       72.82     17.96 o 
 -19   1  13      152.40      156.51     20.60 o 
 -18   1  13      258.43      280.13     23.99 o 
 -17   1  13      505.17      528.89     29.31 o 
 -16   1  13      747.72      761.72     32.52 o 
 -15   1  13     2427.26     2269.67     51.41 o 
 -14   1  13     4908.46     4909.10     46.02 o 
 -13   1  13      663.56      674.79     17.71 o 
 -12   1  13     2169.62     2195.94     29.05 o 
 -11   1  13      854.93      864.93     21.83 o 
 -10   1  13     1508.65     1542.36     27.68 o 
  -9   1  13       21.39       23.34      4.40 o 
  -8   1  13      301.49      296.35      9.67 o 
  -7   1  13       64.59       86.98      5.11 o 
  -6   1  13      481.24      472.65     10.99 o 
  -5   1  13     5143.81     5443.81     71.57 o 
  -4   1  13     8454.49     8509.18    166.98 o 
  -3   1  13    10942.84    11259.41    198.33 o 
  -2   1  13     4564.77     4450.91     48.82 o 
  -1   1  13     6249.44     6093.72     43.56 o 
   0   1  13     5490.20     5479.22    118.46 o 
   1   1  13     5100.24     4997.63     44.10 o 
   2   1  13     1394.69     1402.38     31.50 o 
   3   1  13     4063.67     3969.24     79.41 o 
   4   1  13      353.57      336.76     14.71 o 
   5   1  13        1.66       -3.15      6.03 o 
   6   1  13       25.54       21.33      9.71 o 
   7   1  13       18.87        9.94     10.06 o 
   8   1  13       92.55       81.59     14.64 o 
   9   1  13      545.91      542.34     29.69 o 
  10   1  13      182.83      184.60     20.89 o 
  11   1  13      417.14      454.39     30.09 o 
  12   1  13     1023.27     1040.49     46.14 o 
 -19   2  13       22.56       29.23     14.89 o 
 -18   2  13       71.52       69.95     15.78 o 
 -17   2  13       95.14       92.92     16.08 o 
 -16   2  13        3.72        8.48      7.62 o 
 -15   2  13        5.07        3.41      6.38 o 
 -14   2  13      337.99      342.78     15.08 o 
 -13   2  13       44.26       40.56      7.26 o 
 -12   2  13       50.04       59.36      7.72 o 
 -11   2  13     1620.76     1495.42     25.18 o 
 -10   2  13      312.35      332.71     15.11 o 
  -9   2  13      880.51      814.66     20.89 o 
  -8   2  13       18.10       19.32      4.37 o 
  -7   2  13     1989.18     2186.03     31.11 o 
  -6   2  13      215.67      233.99      8.60 o 
  -5   2  13       87.88       99.11      5.36 o 
  -4   2  13       15.20       29.64      3.88 o 
  -3   2  13     2479.88     2526.66     38.30 o 
  -2   2  13      159.00      165.51      7.09 o 
  -1   2  13       11.71       26.18      6.72 o 
   0   2  13     1671.37     1598.63     26.76 o 
   1   2  13        1.38       -0.45      4.78 o 
   2   2  13      169.87      157.82     11.23 o 
   3   2  13      107.61      109.23      9.93 o 
   4   2  13      256.97      243.51     14.55 o 
   5   2  13        7.95       16.37      7.81 o 
   6   2  13       80.28       78.58     10.98 o 
   7   2  13       66.63       65.12     10.79 o 
   8   2  13      200.51      173.05     18.79 o 
   9   2  13       33.56       26.55     13.03 o 
  10   2  13      222.82      217.72     22.04 o 
  11   2  13       13.01       26.16     14.54 o 
  12   2  13       17.54       25.16     15.20 o 
 -19   3  13       95.82       87.89     18.51 o 
 -18   3  13      241.92      284.52     19.71 o 
 -17   3  13      454.11      435.43     22.11 o 
 -16   3  13      872.37      877.28     28.67 o 
 -15   3  13      334.86      373.96     17.11 o 
 -14   3  13     1034.23      995.50     24.60 o 
 -13   3  13      789.68      809.17     21.88 o 
 -12   3  13      341.20      325.01     14.60 o 
 -11   3  13      116.52      125.45      9.93 o 
 -10   3  13       16.94       16.68      7.28 o 
  -9   3  13      492.60      420.68     17.23 o 
  -8   3  13      301.83      310.62     14.59 o 
  -7   3  13       18.40       16.90      4.75 o 
  -6   3  13     1116.64     1018.19     30.89 o 
  -5   3  13      771.33      754.48     15.85 o 
  -4   3  13      156.15      115.29      7.37 o 
  -3   3  13      872.80      777.45     15.40 o 
  -2   3  13     4892.95     4962.46     86.39 o 
  -1   3  13     3304.19     3062.76     38.40 o 
   0   3  13      388.05      340.15     16.84 o 
   1   3  13     2097.93     2087.54     33.67 o 
   2   3  13      237.58      242.86     12.10 o 
   3   3  13        4.32        4.56      7.97 o 
   4   3  13      242.98      259.00     16.26 o 
   5   3  13      325.08      317.33     17.20 o 
   6   3  13        8.03        1.44      7.93 o 
   7   3  13        0.48        5.66      8.99 o 
   8   3  13        1.92       10.47     10.00 o 
   9   3  13       45.45       57.25     15.60 o 
  10   3  13      584.46      594.34     32.73 o 
  11   3  13      131.96      149.10     20.92 o 
 -17   4  13       26.58       33.99     11.98 o 
 -16   4  13       55.77       31.08     10.57 o 
 -15   4  13      270.73      251.75     15.58 o 
 -14   4  13        3.05       -1.11      7.12 o 
 -13   4  13      572.91      560.94     20.24 o 
 -12   4  13      279.58      252.50     14.45 o 
 -11   4  13       57.31       52.59      8.66 o 
 -10   4  13       16.28       22.20      6.36 o 
  -9   4  13      273.41      280.94     13.82 o 
  -8   4  13      208.92      226.86     14.77 o 
  -7   4  13      139.14      136.67      9.90 o 
  -6   4  13       81.44       90.27      8.57 o 
  -5   4  13      282.20      266.04     13.94 o 
  -4   4  13      753.41      798.28     20.66 o 
  -3   4  13      132.71      133.46     10.87 o 
  -2   4  13       33.43       20.30      6.97 o 
  -1   4  13        7.20       15.17      6.69 o 
   0   4  13     1056.54     1110.37     40.81 o 
   1   4  13      246.58      279.29     15.37 o 
   2   4  13      229.89      220.53     14.98 o 
   3   4  13       45.43       44.18      8.46 o 
   4   4  13       48.34       37.07      8.62 o 
   5   4  13      146.13      145.88     12.03 o 
   6   4  13        0.63        2.77      7.52 o 
   7   4  13      161.83      158.18     13.08 o 
   8   4  13      445.40      459.06     23.73 o 
   9   4  13       50.30       60.91     13.91 o 
  10   4  13       29.76       13.93     22.07 o 
 -16   5  13      338.24      324.49     22.08 o 
 -15   5  13      412.71      439.99     20.48 o 
 -14   5  13      191.30      196.54     13.08 o 
 -13   5  13      897.99      882.14     29.86 o 
 -12   5  13      614.55      538.61     20.79 o 
 -11   5  13       99.79      117.14     11.89 o 
 -10   5  13        1.61        1.70      7.00 o 
  -9   5  13      279.18      232.74     14.06 o 
  -8   5  13      359.37      400.56     18.97 o 
  -7   5  13      445.41      407.28     27.64 o 
  -6   5  13       23.99       42.80     10.93 o 
  -5   5  13      671.55      689.97     29.53 o 
  -4   5  13      426.44      378.82     26.71 o 
  -3   5  13      932.25      914.70     70.77 o 
  -2   5  13      494.71      477.90     24.87 o 
  -1   5  13      315.53      317.50     17.25 o 
   0   5  13      727.32      780.63     26.73 o 
   1   5  13      846.12      794.98     25.35 o 
   2   5  13      247.37      288.05     17.83 o 
   3   5  13       84.03       95.60     12.70 o 
   4   5  13       48.94       57.08     10.22 o 
   5   5  13       18.42       28.57      9.54 o 
   6   5  13       40.76       46.39     12.76 o 
   7   5  13       64.99       57.25     13.73 o 
   8   5  13      110.96      118.25     16.30 o 
 -14   6  13        0.24       13.07      8.97 o 
 -13   6  13       36.01       23.43      9.70 o 
 -12   6  13       29.77       25.90      9.56 o 
 -11   6  13      451.55      422.71     22.16 o 
 -10   6  13      568.65      555.89     24.74 o 
  -9   6  13      145.83      182.31     16.14 o 
  -8   6  13      528.74      496.51     22.72 o 
  -7   6  13      224.79      249.54     17.61 o 
  -6   6  13      262.87      239.15     21.80 o 
  -5   6  13      300.48      348.83     24.60 o 
  -4   6  13       82.81       87.91     15.78 o 
  -3   6  13      107.46       95.97     16.45 o 
  -2   6  13       68.42       75.22     15.33 o 
  -1   6  13       39.48       36.02     12.52 o 
   0   6  13       13.68       13.23     11.31 o 
   1   6  13      111.35      122.13     14.06 o 
   2   6  13       30.23       50.57     11.88 o 
   3   6  13      155.38      157.21     16.05 o 
   4   6  13       72.92       56.75     16.86 o 
   5   6  13      211.79      262.71     20.75 o 
   6   6  13      210.58      217.59     20.04 o 
 -10   7  13      138.37      174.99     17.95 o 
  -9   7  13      182.33      221.07     24.15 o 
  -8   7  13       22.55       10.13     13.15 o 
  -7   7  13       12.71       22.23     14.20 o 
  -6   7  13       90.39       72.15     16.95 o 
  -5   7  13      226.29      230.23     23.92 o 
  -4   7  13      284.15      298.83     25.16 o 
  -3   7  13      220.89      235.21     23.35 o 
  -2   7  13       97.71       83.26     17.14 o 
  -1   7  13      315.47      336.65     26.65 o 
   0   7  13      252.49      277.82     25.28 o 
   1   7  13       35.34       27.96     15.19 o 
   2   7  13       82.42       84.27     29.84 o 
 -20   0  14        9.17        0.72     19.28 o 
 -19   0  14      232.51      217.26     31.73 o 
 -18   0  14        7.65       -6.69     15.16 o 
 -17   0  14        0.78       18.94     16.71 o 
 -16   0  14       26.89       53.48     19.10 o 
 -15   0  14      927.74      891.59     47.03 o 
 -14   0  14       46.48       51.55     16.85 o 
 -13   0  14    15173.37    14612.61    166.99 o 
 -12   0  14     2534.51     2670.14     43.02 o 
 -11   0  14     5395.15     5656.84    269.60 o 
 -10   0  14      954.45      942.95     59.15 o 
  -9   0  14     4602.15     4582.65     93.46 o 
  -8   0  14     9105.43     9148.00     71.34 o 
  -7   0  14      278.89      426.23     16.14 o 
  -6   0  14      210.44      214.05     12.06 o 
  -5   0  14        0.80        6.41      6.58 o 
  -4   0  14       17.28        2.28      5.27 o 
  -3   0  14     4008.57     4239.05     47.86 o 
  -2   0  14     5158.57     4945.36     86.04 o 
  -1   0  14      312.18      409.66     19.19 o 
   0   0  14      320.18      303.12     12.73 o 
   1   0  14     1549.09     1567.10     39.05 o 
   2   0  14     9364.08     9918.77    431.17 o 
   3   0  14     2865.86     2706.29     68.25 o 
   4   0  14    13204.13    12474.08    150.23 o 
   5   0  14     2615.42     2607.98     72.64 o 
   6   0  14      650.68      568.24     37.90 o 
   7   0  14       65.87       50.70     18.42 o 
   8   0  14       20.24       -0.67     14.94 o 
   9   0  14      169.71      249.81     31.93 o 
  10   0  14        0.76        6.09     17.74 o 
  11   0  14      224.20      239.33     33.39 o 
  12   0  14       82.01      100.55     28.92 o 
 -20   1  14        2.01       21.33     14.31 o 
 -19   1  14       51.99       59.46     16.18 o 
 -18   1  14       79.08       68.50     15.71 o 
 -17   1  14       68.60       75.42     15.09 o 
 -16   1  14      182.10      204.80     19.99 o 
 -15   1  14        0.66       12.07      7.93 o 
 -14   1  14       20.50       37.09     10.69 o 
 -13   1  14      494.02      475.15     15.31 o 
 -12   1  14        4.17       16.63      6.79 o 
 -11   1  14      324.49      314.33     14.47 o 
 -10   1  14       28.26       24.52      4.74 o 
  -9   1  14      881.30      902.01     19.80 o 
  -8   1  14       81.66      120.22      5.91 o 
  -7   1  14     3163.65     3247.48     24.90 o 
  -6   1  14     1961.48     1918.99     29.50 o 
  -5   1  14      213.59      209.08      8.32 o 
  -4   1  14      205.80      269.22      9.04 o 
  -3   1  14     1608.10     1748.06     30.77 o 
  -2   1  14      590.05      726.38     12.82 o 
  -1   1  14       27.39       15.19      2.93 o 
   0   1  14      149.90      126.87      9.04 o 
   1   1  14      460.51      472.83     15.06 o 
   2   1  14      127.00      116.03      9.23 o 
   3   1  14        7.47       10.88      6.23 o 
   4   1  14       48.56       58.50      8.59 o 
   5   1  14      231.71      235.63     19.11 o 
   6   1  14       39.48       38.40     11.84 o 
   7   1  14       73.62       66.28     13.53 o 
   8   1  14       50.14       45.65     12.82 o 
   9   1  14       70.30       96.37     16.30 o 
  10   1  14       37.77       26.00     13.25 o 
  11   1  14        5.35       11.00     13.21 o 
  12   1  14       35.85       44.92     16.85 o 
 -19   2  14      161.02      150.54     21.22 o 
 -18   2  14        3.39        0.12     11.22 o 
 -17   2  14       52.49       50.23     13.85 o 
 -16   2  14      260.86      269.64     17.36 o 
 -15   2  14      114.78      126.20     10.70 o 
 -14   2  14      215.16      193.73     12.38 o 
 -13   2  14       74.62       66.93      8.04 o 
 -12   2  14     2955.84     2777.10     35.15 o 
 -11   2  14     4410.92     4513.03     86.35 o 
 -10   2  14     6720.78     6684.97    154.91 o 
  -9   2  14     4885.37     5097.85     50.56 o 
  -8   2  14     2270.04     2348.97     33.54 o 
  -7   2  14     5033.52     4814.12     46.13 o 
  -6   2  14     3974.82     4267.81     32.45 o 
  -5   2  14     3240.32     3147.62     36.84 o 
  -4   2  14      844.36      906.43     17.95 o 
  -3   2  14      357.49      372.62     10.27 o 
  -2   2  14       46.74       52.25      4.60 o 
  -1   2  14      835.95      809.93     23.31 o 
   0   2  14     1127.85     1031.67     22.45 o 
   1   2  14      958.97      892.67     21.70 o 
   2   2  14     1125.89     1141.30     24.98 o 
   3   2  14     1910.83     1931.11     33.07 o 
   4   2  14      853.50      823.96     23.94 o 
   5   2  14     1964.79     2016.39     36.24 o 
   6   2  14     1022.52     1032.90     27.86 o 
   7   2  14      306.93      300.76     23.44 o 
   8   2  14       88.58       78.24     15.52 o 
   9   2  14       47.92       71.55     16.22 o 
  10   2  14       21.87       15.79     13.78 o 
  11   2  14        3.25        5.60     15.63 o 
 -19   3  14       21.32       24.08     14.50 o 
 -18   3  14      187.91      174.30     16.75 o 
 -17   3  14       60.47       56.02     15.55 o 
 -16   3  14       19.03       29.89     10.07 o 
 -15   3  14       27.56       37.15      8.57 o 
 -14   3  14        1.12       -3.32      6.23 o 
 -13   3  14        6.51       13.18      6.68 o 
 -12   3  14       47.99       43.49      7.73 o 
 -11   3  14       52.69       45.04      8.97 o 
 -10   3  14      359.39      350.44     17.39 o 
  -9   3  14     1676.80     1616.43     31.01 o 
  -8   3  14      784.85      755.40     21.15 o 
  -7   3  14     1843.75     1780.78     26.69 o 
  -6   3  14       28.20       32.73      5.81 o 
  -5   3  14        7.85        8.99      3.91 o 
  -4   3  14       26.72       22.24      4.71 o 
  -3   3  14      513.41      548.62     17.18 o 
  -2   3  14      150.40      155.07     10.77 o 
  -1   3  14      104.89       92.28      9.17 o 
   0   3  14      517.31      455.93     17.37 o 
   1   3  14        0.89        3.63      5.28 o 
   2   3  14      423.59      408.17     15.28 o 
   3   3  14      206.41      210.02     14.71 o 
   4   3  14      152.23      167.66     14.17 o 
   5   3  14       49.64       59.84     11.22 o 
   6   3  14        5.03        9.92      8.98 o 
   7   3  14       58.70       62.32     11.85 o 
   8   3  14      259.91      279.41     23.92 o 
   9   3  14      171.36      169.54     32.08 o 
  10   3  14       15.69       20.81     14.63 o 
 -17   4  14       99.45       93.52     14.34 o 
 -16   4  14       83.93       79.28     13.09 o 
 -15   4  14      294.61      294.43     19.41 o 
 -14   4  14      747.95      726.76     22.85 o 
 -13   4  14      412.42      452.06     18.62 o 
 -12   4  14       34.13       35.77      9.53 o 
 -11   4  14      155.79      139.88     13.18 o 
 -10   4  14      319.39      293.52     14.29 o 
  -9   4  14      977.35      930.17     26.33 o 
  -8   4  14      111.29      113.83      9.77 o 
  -7   4  14        2.48       -1.52      5.39 o 
  -6   4  14      407.87      407.55     20.92 o 
  -5   4  14      781.69      834.31     22.06 o 
  -4   4  14       64.69       83.74     17.80 o 
  -3   4  14      121.48      136.01     13.44 o 
  -2   4  14       79.82       76.10      9.42 o 
  -1   4  14      489.95      481.04     18.66 o 
   0   4  14     1631.36     1615.97     32.28 o 
   1   4  14      217.34      221.76     14.56 o 
   2   4  14      458.37      482.22     17.73 o 
   3   4  14     1545.85     1591.47     31.40 o 
   4   4  14       26.07       28.93      8.57 o 
   5   4  14      151.61      132.67     12.16 o 
   6   4  14      282.50      273.49     15.79 o 
   7   4  14      310.90      327.10     17.30 o 
   8   4  14       30.30       28.63     11.73 o 
   9   4  14        2.99        0.10     13.46 o 
 -16   5  14       27.38       22.13      9.56 o 
 -15   5  14       49.14       42.69      8.50 o 
 -14   5  14        3.42        1.49      7.01 o 
 -13   5  14       55.58       37.20      9.56 o 
 -12   5  14      435.46      425.45     18.73 o 
 -11   5  14      585.77      536.18     41.85 o 
 -10   5  14      593.16      547.04     19.88 o 
  -9   5  14       26.08       27.43      8.17 o 
  -8   5  14       25.66       38.57      9.77 o 
  -7   5  14     1054.03     1105.00     36.40 o 
  -6   5  14      296.94      292.80     21.85 o 
  -5   5  14      140.54      116.31     15.98 o 
  -4   5  14      535.26      541.09     26.76 o 
  -3   5  14      174.55      169.08     17.56 o 
  -2   5  14       67.92       79.50     14.07 o 
  -1   5  14      346.82      395.07     18.56 o 
   0   5  14      380.92      400.84     19.02 o 
   1   5  14      198.23      190.31     15.06 o 
   2   5  14       98.79       88.51     12.66 o 
   3   5  14      199.65      222.48     14.85 o 
   4   5  14      557.77      574.47     21.34 o 
   5   5  14        0.34        7.67      8.71 o 
   6   5  14       26.69       32.84     12.31 o 
   7   5  14       12.20        9.67     11.51 o 
   8   5  14       24.70       20.20     12.41 o 
 -13   6  14      187.83      161.57     14.76 o 
 -12   6  14      355.35      356.47     18.66 o 
 -11   6  14      163.46      165.76     16.29 o 
 -10   6  14      217.14      236.42     18.04 o 
  -9   6  14       14.43       13.01     10.82 o 
  -8   6  14      564.60      573.54     30.46 o 
  -7   6  14      587.12      574.86     30.39 o 
  -6   6  14      252.51      216.81     21.31 o 
  -5   6  14       38.91       44.66     13.82 o 
  -4   6  14       36.58       25.74     16.64 o 
  -3   6  14      120.83      118.86     17.39 o 
  -2   6  14      161.47      147.78     17.98 o 
  -1   6  14      202.01      183.73     24.67 o 
   0   6  14       76.42       74.71     16.85 o 
   1   6  14      419.29      488.59     25.61 o 
   2   6  14      699.56      680.10     42.46 o 
   3   6  14      315.80      307.60     20.54 o 
   4   6  14      174.75      218.77     20.12 o 
   5   6  14       52.43       55.84     13.89 o 
 -10   7  14      135.17      110.59     19.76 o 
  -9   7  14      396.57      384.51     28.37 o 
  -8   7  14       80.81       69.61     17.59 o 
  -7   7  14      166.58      144.40     23.81 o 
  -6   7  14      496.90      468.11     30.53 o 
  -5   7  14      505.63      500.23     30.48 o 
  -4   7  14      157.67      172.91     21.63 o 
  -3   7  14       34.26       36.22     15.05 o 
  -2   7  14      102.45      105.53     18.64 o 
  -1   7  14      179.10      161.19     21.47 o 
   0   7  14      145.92      155.64     21.60 o 
   1   7  14      109.68       91.50     18.48 o 
 -20   1  15      593.83      601.19     33.97 o 
 -19   1  15      802.32      800.32     37.04 o 
 -18   1  15      589.41      553.22     31.17 o 
 -17   1  15      309.74      350.61     24.45 o 
 -16   1  15      907.85      860.95     34.11 o 
 -15   1  15     1614.89     1493.95     32.73 o 
 -14   1  15      302.64      268.88     15.28 o 
 -13   1  15        5.10        2.83      6.83 o 
 -12   1  15     1410.16     1320.22     29.31 o 
 -11   1  15     2019.28     2028.76     33.07 o 
 -10   1  15     2240.14     2347.23     30.23 o 
  -9   1  15      701.55      734.71     15.71 o 
  -8   1  15     1026.74      898.07     13.91 o 
  -7   1  15     3159.29     3111.53     28.58 o 
  -6   1  15     6206.09     6247.69     91.48 o 
  -5   1  15     2996.65     2660.19     43.16 o 
  -4   1  15     9463.62     9405.04    112.45 o 
  -3   1  15     2918.15     3053.73     47.18 o 
  -2   1  15     1373.98     1162.32     17.84 o 
  -1   1  15        5.71       12.79      4.74 o 
   0   1  15      334.90      316.44     18.48 o 
   1   1  15      250.19      250.84     12.15 o 
   2   1  15        4.45       -3.59      4.95 o 
   3   1  15      849.47      883.44     22.30 o 
   4   1  15      481.59      491.51     24.78 o 
   5   1  15     1456.78     1322.76     38.87 o 
   6   1  15     1327.03     1281.95     39.50 o 
   7   1  15      653.79      677.48     31.20 o 
   8   1  15      234.50      270.40     22.67 o 
   9   1  15       84.54      102.35     17.92 o 
  10   1  15      229.95      304.44     36.28 o 
  11   1  15      678.23      643.39     35.94 o 
 -19   2  15       16.77       21.36     13.56 o 
 -18   2  15       47.43       45.27     14.71 o 
 -17   2  15       20.36       22.58     12.70 o 
 -16   2  15      286.61      261.37     17.20 o 
 -15   2  15      213.95      213.61     13.18 o 
 -14   2  15      207.01      221.89     12.99 o 
 -13   2  15       15.87       21.68      7.75 o 
 -12   2  15      200.08      178.41     12.87 o 
 -11   2  15      711.09      734.73     21.98 o 
 -10   2  15       32.81       25.51      7.15 o 
  -9   2  15      192.61      193.77     12.17 o 
  -8   2  15      183.58      225.36     11.98 o 
  -7   2  15     1768.95     1700.65     28.27 o 
  -6   2  15     1185.41     1253.41     18.70 o 
  -5   2  15      928.49      910.92     14.89 o 
  -4   2  15      458.47      469.78     11.01 o 
  -3   2  15        5.14        2.24      3.27 o 
  -2   2  15        0.42        5.92      4.75 o 
  -1   2  15      154.44      186.62     13.40 o 
   0   2  15        9.64       27.07      6.52 o 
   1   2  15       49.39       64.29      8.47 o 
   2   2  15        4.59        8.52      6.47 o 
   3   2  15      418.05      407.33     19.79 o 
   4   2  15      200.29      216.44     14.80 o 
   5   2  15        0.70       -0.23     11.50 o 
   6   2  15       66.10       54.65     13.44 o 
   7   2  15      145.33      157.23     18.46 o 
   8   2  15       26.76       34.89     14.01 o 
   9   2  15       81.08       44.76     15.40 o 
  10   2  15       14.18       22.95     14.17 o 
  11   2  15       50.03       39.39     17.03 o 
 -19   3  15      148.05      137.94     20.84 o 
 -18   3  15      182.59      199.85     22.47 o 
 -17   3  15      802.01      810.43     35.14 o 
 -16   3  15        6.37        4.87      7.61 o 
 -15   3  15        6.13        2.19      6.70 o 
 -14   3  15      222.88      215.33     13.64 o 
 -13   3  15        4.39        2.43      7.05 o 
 -12   3  15        0.71       -5.27      6.26 o 
 -11   3  15      703.18      725.95     23.02 o 
 -10   3  15     1174.84     1162.15     27.71 o 
  -9   3  15     1823.60     1800.44     42.95 o 
  -8   3  15     1482.37     1429.92     32.27 o 
  -7   3  15     1443.54     1412.17     24.33 o 
  -6   3  15     1252.85     1267.02     30.73 o 
  -5   3  15     3940.52     3887.68     42.01 o 
  -4   3  15     1352.60     1325.76     29.11 o 
  -3   3  15      968.11      950.49     22.44 o 
  -2   3  15      663.24      656.91     22.99 o 
  -1   3  15      129.25      154.63     11.33 o 
   0   3  15       11.80        2.78      5.81 o 
   1   3  15      142.97      109.55      9.60 o 
   2   3  15      146.71      154.28     14.80 o 
   3   3  15      112.59      134.17     13.15 o 
   4   3  15      682.05      689.57     29.53 o 
   5   3  15       12.87        1.86      8.47 o 
   6   3  15      414.42      440.79     21.17 o 
   7   3  15      728.01      732.38     33.84 o 
   8   3  15      978.31     1004.53     70.73 o 
   9   3  15      798.21      841.44     38.28 o 
  10   3  15       40.88       28.03     14.90 o 
 -17   4  15       70.38       74.75     13.52 o 
 -16   4  15      195.55      181.92     14.72 o 
 -15   4  15      266.87      305.30     17.05 o 
 -14   4  15      148.14      135.33     12.69 o 
 -13   4  15      875.20      852.17     27.95 o 
 -12   4  15      192.70      213.85     15.90 o 
 -11   4  15      371.41      351.83     15.82 o 
 -10   4  15       90.07       89.31      9.83 o 
  -9   4  15      133.52      155.09     11.33 o 
  -8   4  15       84.72       91.53      9.35 o 
  -7   4  15       10.64        8.13      5.77 o 
  -6   4  15       83.92       88.60     10.01 o 
  -5   4  15      487.44      480.67     23.65 o 
  -4   4  15      262.75      232.41     18.08 o 
  -3   4  15        2.61        7.47      6.42 o 
  -2   4  15       22.72       13.37      7.11 o 
  -1   4  15      153.13      160.26     12.81 o 
   0   4  15      176.95      168.92     13.10 o 
   1   4  15      934.16      943.99     26.35 o 
   2   4  15     1762.03     1707.48     31.30 o 
   3   4  15       16.09       35.38      8.98 o 
   4   4  15      615.59      700.35     28.87 o 
   5   4  15       35.06       30.42      9.09 o 
   6   4  15        8.56        6.96      8.18 o 
   7   4  15       54.94       40.63      9.97 o 
   8   4  15        5.95        4.15     12.56 o 
   9   4  15        0.82        7.56     14.00 o 
 -16   5  15       75.25       61.63     11.67 o 
 -15   5  15        3.80       10.53      6.93 o 
 -14   5  15        4.66        8.47      8.60 o 
 -13   5  15      131.21      118.03     12.73 o 
 -12   5  15      111.16      117.84     12.34 o 
 -11   5  15        7.72        6.69      7.33 o 
 -10   5  15        7.88       12.14      7.70 o 
  -9   5  15      212.53      189.03     13.30 o 
  -8   5  15     1249.69     1304.90     59.68 o 
  -7   5  15     1301.01     1339.62     59.26 o 
  -6   5  15       63.96       73.47     14.43 o 
  -5   5  15      626.27      626.95     29.15 o 
  -4   5  15      299.97      295.75     21.21 o 
  -3   5  15      191.14      178.17     17.90 o 
  -2   5  15      141.62      174.04     17.97 o 
  -1   5  15       34.97       31.47      9.26 o 
   0   5  15       41.58       40.85     10.29 o 
   1   5  15       89.02       65.54     11.29 o 
   2   5  15        0.38       13.02      9.96 o 
   3   5  15      200.58      213.25     14.87 o 
   4   5  15      243.22      213.41     15.18 o 
   5   5  15      451.01      479.63     20.81 o 
   6   5  15      116.91      116.30     16.24 o 
   7   5  15      254.39      278.94     21.21 o 
 -13   6  15       49.14       42.08     10.80 o 
 -12   6  15        3.20        3.44      8.33 o 
 -11   6  15      114.64      114.31     14.90 o 
 -10   6  15      185.52      167.31     16.27 o 
  -9   6  15       30.71       25.01     13.30 o 
  -8   6  15        3.41        7.67     11.82 o 
  -7   6  15       96.70       89.18     18.39 o 
  -6   6  15        3.20        2.04     10.96 o 
  -5   6  15       22.78       18.16     12.40 o 
  -4   6  15      206.79      196.20     20.93 o 
  -3   6  15      115.06      130.12     18.23 o 
  -2   6  15      289.33      264.02     22.79 o 
  -1   6  15      477.52      440.38     27.43 o 
   0   6  15      160.03      180.76     20.50 o 
   1   6  15        1.76        7.40      9.96 o 
   2   6  15        3.27       -2.54      9.72 o 
   3   6  15        7.71        6.39      9.18 o 
   4   6  15        9.16        8.67     11.72 o 
  -9   7  15      290.38      345.00     28.49 o 
  -8   7  15       10.42        5.86     13.56 o 
  -7   7  15      217.70      252.51     25.29 o 
  -6   7  15      384.86      425.76     29.73 o 
  -5   7  15      145.23      147.28     21.49 o 
  -4   7  15      142.62      132.08     19.87 o 
  -3   7  15       14.57       25.10     14.89 o 
  -2   7  15        5.07       15.21     14.65 o 
  -1   7  15        0.17       11.91     13.69 o 
   0   7  15        1.18       -6.54     13.27 o 
 -20   0  16      149.68      190.33     31.80 o 
 -19   0  16      581.28      550.44     44.60 o 
 -18   0  16     1211.20     1148.55     59.26 o 
 -17   0  16      650.98      713.32     46.94 o 
 -16   0  16      843.72      804.08     47.39 o 
 -15   0  16      364.66      304.46     31.67 o 
 -14   0  16     7237.89     7151.11    123.34 o 
 -13   0  16     7541.46     7157.88    119.45 o 
 -12   0  16     3800.96     4153.74    165.65 o 
 -11   0  16     3074.46     3048.46     76.05 o 
 -10   0  16      298.25      333.51     16.53 o 
  -9   0  16       14.37       21.89      6.65 o 
  -8   0  16      441.46      474.15     18.33 o 
  -7   0  16      431.75      533.41     18.96 o 
  -6   0  16      225.65      243.12     13.17 o 
  -5   0  16     5611.66     5703.46     95.75 o 
  -4   0  16       14.05       30.47      9.14 o 
  -3   0  16     2216.35     2254.38     39.63 o 
  -2   0  16      687.26      665.27     14.95 o 
  -1   0  16     5009.22     4791.61    148.29 o 
   0   0  16     5475.69     5472.52    135.34 o 
   1   0  16     8092.03     7764.69    113.70 o 
   2   0  16      255.31      238.54     24.74 o 
   3   0  16      371.72      364.34     30.64 o 
   4   0  16     2833.33     2668.75     76.31 o 
   5   0  16      256.53      257.41     28.86 o 
   6   0  16       12.71        6.86     13.89 o 
   7   0  16       41.02       72.21     20.62 o 
   8   0  16        2.05        0.90     15.28 o 
   9   0  16      149.18      178.45     29.26 o 
  10   0  16      195.19      203.11     32.84 o 
  11   0  16       61.35       45.51     24.97 o 
 -20   1  16        2.37       25.49     15.04 o 
 -19   1  16       19.70       31.36     13.83 o 
 -18   1  16      219.84      239.79     23.27 o 
 -17   1  16      299.31      270.89     23.09 o 
 -16   1  16      287.29      226.42     20.13 o 
 -15   1  16       52.65       48.81     14.92 o 
 -14   1  16       13.51       16.74      7.91 o 
 -13   1  16       54.09       43.98      9.17 o 
 -12   1  16      637.77      621.72     20.71 o 
 -11   1  16        3.73       22.00      7.11 o 
 -10   1  16        2.19        1.49      4.18 o 
  -9   1  16       49.50       59.19      6.30 o 
  -8   1  16      256.44      263.10      8.58 o 
  -7   1  16     1415.69     1539.89     23.71 o 
  -6   1  16     1884.19     2001.98     28.53 o 
  -5   1  16      205.04      256.34      9.59 o 
  -4   1  16      325.49      354.35     10.49 o 
  -3   1  16      608.54      663.18     12.16 o 
  -2   1  16       86.93       80.73      4.94 o 
  -1   1  16      228.35      215.85     11.42 o 
   0   1  16       25.15       12.82      5.44 o 
   1   1  16        1.72        2.09      5.22 o 
   2   1  16      478.38      469.07     20.69 o 
   3   1  16     1125.81     1053.35     54.58 o 
   4   1  16       25.88       45.97     12.54 o 
   5   1  16      576.91      539.16     27.15 o 
   6   1  16       10.59       25.90     11.20 o 
   7   1  16      133.77      128.18     26.05 o 
   8   1  16      463.68      364.56     26.64 o 
   9   1  16      153.85      146.68     20.10 o 
  10   1  16       32.62       28.00     15.52 o 
 -19   2  16      428.49      440.84     30.03 o 
 -18   2  16      500.10      520.05     30.51 o 
 -17   2  16      575.43      540.44     29.56 o 
 -16   2  16      584.98      598.32     24.05 o 
 -15   2  16      321.96      334.22     18.19 o 
 -14   2  16      461.04      435.89     19.62 o 
 -13   2  16       23.78       19.43      7.99 o 
 -12   2  16       59.93       53.64      8.99 o 
 -11   2  16      168.71      183.43     12.89 o 
 -10   2  16      465.11      432.78     18.25 o 
  -9   2  16      584.10      572.22     18.49 o 
  -8   2  16     1178.50     1221.42     25.22 o 
  -7   2  16     3292.25     3311.86     44.05 o 
  -6   2  16      848.52      847.25     13.78 o 
  -5   2  16     1592.88     1579.48     19.65 o 
  -4   2  16     3622.14     3666.22     64.87 o 
  -3   2  16     3436.25     3297.85     45.79 o 
  -2   2  16     3575.96     3375.02     47.41 o 
  -1   2  16     1943.16     1850.73     30.73 o 
   0   2  16      348.04      353.07     15.15 o 
   1   2  16      113.56       84.26      9.39 o 
   2   2  16        3.58        9.11      6.97 o 
   3   2  16      489.46      575.84     20.82 o 
   4   2  16      660.80      650.62     22.70 o 
   5   2  16       63.18       69.10     13.91 o 
   6   2  16      247.65      218.68     20.74 o 
   7   2  16      156.27      126.17     17.73 o 
   8   2  16      429.80      423.37     28.11 o 
   9   2  16      292.31      317.74     26.96 o 
  10   2  16      313.10      314.31     27.89 o 
 -19   3  16       24.37       29.09     14.92 o 
 -18   3  16       28.86       47.85     15.50 o 
 -17   3  16        1.46        3.13      7.58 o 
 -16   3  16      196.14      199.06     14.15 o 
 -15   3  16        5.75        5.29      8.46 o 
 -14   3  16        4.71        3.97      7.70 o 
 -13   3  16       14.15       11.15      7.85 o 
 -12   3  16        1.34        1.06      7.06 o 
 -11   3  16      108.06      106.20     11.24 o 
 -10   3  16       27.05       47.67      8.50 o 
  -9   3  16       90.19       90.06     10.17 o 
  -8   3  16     2303.50     2279.25     48.64 o 
  -7   3  16      490.70      467.69     15.10 o 
  -6   3  16       38.46       52.20      6.80 o 
  -5   3  16       16.15       14.49      5.22 o 
  -4   3  16       18.52       21.73      6.63 o 
  -3   3  16      538.11      506.50     18.19 o 
  -2   3  16     1332.51     1326.08     27.44 o 
  -1   3  16      993.17      950.17     24.94 o 
   0   3  16      170.64      156.32     10.85 o 
   1   3  16       33.61       57.51      8.48 o 
   2   3  16       20.80       19.29      8.64 o 
   3   3  16        1.81        1.05      8.64 o 
   4   3  16      167.03      175.33     14.99 o 
   5   3  16       76.61       81.90     12.52 o 
   6   3  16       43.76       28.70     13.24 o 
   7   3  16       24.84       42.71     14.30 o 
   8   3  16       11.08        8.66     13.33 o 
   9   3  16       16.86        5.36     13.70 o 
 -17   4  16      531.46      622.87     40.60 o 
 -16   4  16      650.17      657.07     23.57 o 
 -15   4  16      643.50      661.96     26.70 o 
 -14   4  16      214.25      252.07     17.82 o 
 -13   4  16     1200.41     1160.07     32.26 o 
 -12   4  16     1315.51     1318.25     33.07 o 
 -11   4  16      415.56      367.54     14.83 o 
 -10   4  16       78.51       79.24      9.42 o 
  -9   4  16       74.62       78.22      9.41 o 
  -8   4  16      261.39      245.84     13.29 o 
  -7   4  16        6.51        1.31      5.48 o 
  -6   4  16      914.80      956.37     53.83 o 
  -5   4  16       34.51       42.49     16.23 o 
  -4   4  16       20.38       34.16     10.76 o 
  -3   4  16     1244.07     1152.45     35.54 o 
  -2   4  16     1212.64     1276.26     28.87 o 
  -1   4  16     1310.19     1240.18     29.23 o 
   0   4  16      513.24      503.18     20.61 o 
   1   4  16     1364.89     1310.85     27.64 o 
   2   4  16     2278.27     2382.37     69.60 o 
   3   4  16      130.27      134.85     12.33 o 
   4   4  16      297.83      317.11     16.67 o 
   5   4  16       37.40       39.23     10.08 o 
   6   4  16       12.72        9.64      9.07 o 
   7   4  16      179.07      183.99     17.03 o 
   8   4  16      146.87      133.40     20.77 o 
 -16   5  16      114.68      134.20     13.20 o 
 -15   5  16       89.46       99.59     12.70 o 
 -14   5  16      111.96       96.88     12.26 o 
 -13   5  16        1.08       -1.98      7.78 o 
 -12   5  16      256.22      232.98     15.51 o 
 -11   5  16      142.68      133.07     12.54 o 
 -10   5  16     1032.68     1027.74     44.02 o 
  -9   5  16      419.75      410.22     27.90 o 
  -8   5  16      192.36      185.34     19.60 o 
  -7   5  16       35.58       38.38     12.96 o 
  -6   5  16       44.80       36.35     12.52 o 
  -5   5  16      126.51      115.31     15.96 o 
  -4   5  16       83.53       80.81     14.76 o 
  -3   5  16       67.75       86.58     15.19 o 
  -2   5  16       29.26       37.32     12.34 o 
  -1   5  16      110.53      118.31     16.80 o 
   0   5  16      132.18      133.91     13.69 o 
   1   5  16      829.57      838.02     27.88 o 
   2   5  16      335.01      336.48     17.68 o 
   3   5  16      183.60      168.62     14.37 o 
   4   5  16       52.86       58.05     11.34 o 
   5   5  16      101.48      111.26     12.96 o 
   6   5  16       73.63       78.18     14.83 o 
 -13   6  16       76.59       79.38     12.11 o 
 -12   6  16        4.12        2.16     10.05 o 
 -11   6  16        2.72       -0.07      9.14 o 
 -10   6  16        3.99      -10.92     10.92 o 
  -9   6  16        0.70      -10.19     10.19 o 
  -8   6  16       33.06       36.52     14.04 o 
  -7   6  16      172.37      155.74     19.72 o 
  -6   6  16      845.25      850.34     37.19 o 
  -5   6  16      577.15      640.27     51.46 o 
  -4   6  16      342.07      422.76     28.08 o 
  -3   6  16      175.73      167.45     25.39 o 
  -2   6  16       27.75       17.32     12.91 o 
  -1   6  16        2.63       20.83     12.36 o 
   0   6  16      265.08      265.85     23.05 o 
   1   6  16      382.90      391.01     27.19 o 
   2   6  16      124.56       94.05     14.46 o 
   3   6  16       21.72       14.40      9.85 o 
   4   6  16        5.29        2.35     11.10 o 
  -8   7  16       48.46       56.99     17.53 o 
  -7   7  16       25.65       34.78     15.47 o 
  -6   7  16       49.64       47.50     21.60 o 
  -5   7  16       47.83       46.75     16.76 o 
  -4   7  16        9.75       -1.85     13.03 o 
  -3   7  16        3.36        6.74     13.79 o 
  -2   7  16       42.48       60.21     17.02 o 
  -1   7  16       14.60        9.19     14.34 o 
 -20   1  17       24.74       24.89     14.76 o 
 -19   1  17       10.36       13.35     13.07 o 
 -18   1  17       11.99       16.95     12.43 o 
 -17   1  17      303.96      325.91     23.84 o 
 -16   1  17      176.07      197.87     19.84 o 
 -15   1  17     1632.72     1578.27     44.42 o 
 -14   1  17      475.40      503.84     30.03 o 
 -13   1  17     1443.92     1467.81     46.00 o 
 -12   1  17     5404.16     5555.27    152.00 o 
 -11   1  17     2420.06     2440.79     70.25 o 
 -10   1  17     2664.72     2656.41     46.68 o 
  -9   1  17      824.77      836.11     19.41 o 
  -8   1  17      751.28      709.40     13.59 o 
  -7   1  17      212.63      245.10      9.83 o 
  -6   1  17       20.58       52.43      5.59 o 
  -5   1  17      879.70      950.68     17.08 o 
  -4   1  17        6.75        5.90      3.36 o 
  -3   1  17     1378.36     1302.95     17.08 o 
  -2   1  17     1487.63     1462.72     25.96 o 
  -1   1  17      517.62      516.04     16.57 o 
   0   1  17      814.23      740.10     19.68 o 
   1   1  17      566.24      589.80     18.57 o 
   2   1  17     2622.71     2557.17     50.60 o 
   3   1  17      233.49      245.10     20.38 o 
   4   1  17       83.90       87.69     14.86 o 
   5   1  17     1322.76     1316.54     43.22 o 
   6   1  17      603.58      579.11     48.18 o 
   7   1  17       14.55       22.91     12.70 o 
   8   1  17       23.47        2.83     12.20 o 
   9   1  17       13.49       16.43     13.61 o 
  10   1  17       35.98       33.90     16.50 o 
 -19   2  17        1.63       14.04     12.57 o 
 -18   2  17        4.45        7.72     12.45 o 
 -17   2  17       47.24       29.83     12.17 o 
 -16   2  17      181.48      199.19     15.93 o 
 -15   2  17       53.22       53.65     10.74 o 
 -14   2  17      116.19      128.68     12.62 o 
 -13   2  17      221.64      201.01     14.37 o 
 -12   2  17      194.06      186.07     13.72 o 
 -11   2  17        4.82        1.44      6.34 o 
 -10   2  17      438.21      465.08     18.01 o 
  -9   2  17      114.15       97.42      9.89 o 
  -8   2  17       26.80       24.63      6.56 o 
  -7   2  17      742.84      736.38     21.00 o 
  -6   2  17      429.10      425.93     11.32 o 
  -5   2  17      853.00      790.07     14.64 o 
  -4   2  17        3.34        3.48      4.62 o 
  -3   2  17        1.04        0.33      5.02 o 
  -2   2  17        0.13        3.28      4.74 o 
  -1   2  17        4.30        3.80      5.46 o 
   0   2  17       21.29       15.12      6.83 o 
   1   2  17      629.09      563.62     19.73 o 
   2   2  17     1386.60     1451.22     33.06 o 
   3   2  17     1717.81     1670.07     52.17 o 
   4   2  17      646.71      609.48     45.56 o 
   5   2  17       82.96       97.51     19.29 o 
   6   2  17       39.13       37.54     13.83 o 
   7   2  17        0.15        4.55     13.02 o 
   8   2  17        9.88        6.54     12.97 o 
   9   2  17        7.23        6.19     13.14 o 
 -18   3  17      223.28      213.11     23.11 o 
 -17   3  17       34.62       39.17     11.34 o 
 -16   3  17      537.25      538.93     24.26 o 
 -15   3  17      409.84      446.11     21.64 o 
 -14   3  17      798.23      801.21     29.96 o 
 -13   3  17      611.63      603.82     23.12 o 
 -12   3  17       50.99       69.23     10.50 o 
 -11   3  17      306.71      303.51     17.35 o 
 -10   3  17      282.67      277.44     15.79 o 
  -9   3  17     2075.32     2073.75     42.66 o 
  -8   3  17      935.04      930.47     21.18 o 
  -7   3  17      461.17      473.56     15.37 o 
  -6   3  17      722.54      717.21     23.28 o 
  -5   3  17       51.77       70.24     11.93 o 
  -4   3  17      729.54      688.97     20.02 o 
  -3   3  17       63.57       61.83      8.78 o 
  -2   3  17      967.24      895.41     23.56 o 
  -1   3  17     2006.68     1987.09     36.36 o 
   0   3  17     1952.03     1900.74     30.83 o 
   1   3  17      395.53      380.33     16.31 o 
   2   3  17      281.93      271.45     17.30 o 
   3   3  17     1301.81     1307.52     39.61 o 
   4   3  17      939.93      993.84     45.24 o 
   5   3  17      106.08      106.80     17.26 o 
   6   3  17      147.18      156.33     19.92 o 
   7   3  17      274.66      293.64     25.50 o 
   8   3  17      100.56      101.15     24.83 o 
 -17   4  17       60.60       50.40     12.75 o 
 -16   4  17       68.81       78.34     13.55 o 
 -15   4  17      142.93      141.31     15.21 o 
 -14   4  17      227.34      235.47     17.72 o 
 -13   4  17      103.86       98.25     13.01 o 
 -12   4  17       16.82       20.68      8.35 o 
 -11   4  17        7.75       19.06      7.54 o 
 -10   4  17       54.89       65.29      9.46 o 
  -9   4  17        0.36        9.10      6.62 o 
  -8   4  17      611.51      640.29     29.58 o 
  -7   4  17        0.73        6.78      8.09 o 
  -6   4  17      403.94      383.46     22.84 o 
  -5   4  17       19.85       23.22     11.15 o 
  -4   4  17        3.66       -1.30      9.65 o 
  -3   4  17      296.51      235.36     19.15 o 
  -2   4  17        0.44        1.62      7.46 o 
  -1   4  17       23.30       15.47      8.26 o 
   0   4  17        1.35        6.84      8.14 o 
   1   4  17      431.37      404.69     17.88 o 
   2   4  17      137.22      121.18     12.17 o 
   3   4  17      168.74      175.28     16.87 o 
   4   4  17      191.71      180.41     14.20 o 
   5   4  17       18.18       23.42      9.76 o 
   6   4  17       68.99       65.00     13.20 o 
   7   4  17       76.64       91.48     14.33 o 
 -15   5  17      103.26      112.05     14.01 o 
 -14   5  17      398.87      414.67     19.79 o 
 -13   5  17      237.21      214.95     15.30 o 
 -12   5  17      472.16      476.40     20.22 o 
 -11   5  17      424.36      408.98     18.55 o 
 -10   5  17      842.20      918.32     25.37 o 
  -9   5  17      131.54      122.41     17.84 o 
  -8   5  17      572.76      587.21     47.06 o 
  -7   5  17       45.27       32.93     13.31 o 
  -6   5  17      148.87      137.01     17.28 o 
  -5   5  17       11.22        3.13     10.32 o 
  -4   5  17      131.69      117.03     16.88 o 
  -3   5  17        0.71       -3.20     10.47 o 
  -2   5  17        5.94       17.42     11.50 o 
  -1   5  17      221.30      205.32     20.16 o 
   0   5  17      674.80      651.43     25.30 o 
   1   5  17      900.90      902.40     29.40 o 
   2   5  17      925.21      928.01     27.36 o 
   3   5  17     1039.99     1060.64     28.79 o 
   4   5  17      303.30      302.56     18.00 o 
   5   5  17       88.25      109.17     13.19 o 
 -13   6  17       54.48       50.87     11.37 o 
 -12   6  17       38.84       42.66     12.20 o 
 -11   6  17        7.07       10.24     12.59 o 
 -10   6  17        0.41       -1.03     11.72 o 
  -9   6  17       78.91       49.53     15.05 o 
  -8   6  17      188.02      205.94     21.93 o 
  -7   6  17      164.25      160.90     20.56 o 
  -6   6  17      267.61      279.08     25.20 o 
  -5   6  17      509.83      568.51     34.19 o 
  -4   6  17      702.27      706.79     34.43 o 
  -3   6  17      137.73      145.68     19.50 o 
  -2   6  17       15.18       19.85     13.85 o 
  -1   6  17        0.35       -8.40     12.52 o 
   0   6  17        1.61       -7.26     11.61 o 
   1   6  17       36.37       39.07     14.93 o 
   2   6  17      126.71      144.58     14.46 o 
   3   6  17        0.30        3.72      9.80 o 
  -7   7  17      194.92      183.81     23.03 o 
  -6   7  17        0.60       11.72     13.56 o 
  -5   7  17        6.19       -1.36     13.57 o 
  -4   7  17       12.53       16.56     17.73 o 
  -3   7  17       95.35       97.66     19.69 o 
 -20   0  18       13.57        2.63     17.59 o 
 -19   0  18      202.91      199.89     30.93 o 
 -18   0  18      350.97      317.99     35.43 o 
 -17   0  18      665.55      726.91     47.54 o 
 -16   0  18        5.58       11.07     13.08 o 
 -15   0  18     1144.38     1009.18     51.35 o 
 -14   0  18     2390.76     2379.73     73.86 o 
 -13   0  18     7983.59     7961.88    127.79 o 
 -12   0  18      560.39      647.62     24.44 o 
 -11   0  18      125.03      126.81     12.51 o 
 -10   0  18     2972.65     3073.39     47.90 o 
  -9   0  18     2276.86     2212.77     40.17 o 
  -8   0  18      655.79      586.47     21.27 o 
  -7   0  18      104.40       96.28      8.22 o 
  -6   0  18     1315.67     1288.99     70.19 o 
  -5   0  18       20.49       30.61      7.25 o 
  -4   0  18      664.27      700.51     21.26 o 
  -3   0  18       13.43       16.15      4.91 o 
  -2   0  18      473.76      439.72     17.06 o 
  -1   0  18       52.82       68.29     15.03 o 
   0   0  18      148.58      124.88     19.55 o 
   1   0  18     1520.03     1614.63     56.74 o 
   2   0  18     3207.19     2954.25     78.53 o 
   3   0  18     4198.98     4049.80     94.64 o 
   4   0  18      139.00       88.28     21.84 o 
   5   0  18       34.55       20.00     17.31 o 
   6   0  18      222.00      272.55     33.47 o 
   7   0  18      384.81      501.69     42.84 o 
   8   0  18      303.13      302.89     35.75 o 
   9   0  18      261.32      279.34     37.31 o 
 -20   1  18       14.95       13.62     13.31 o 
 -19   1  18      126.18       90.85     18.52 o 
 -18   1  18       54.52       58.32     15.73 o 
 -17   1  18      275.52      236.03     21.52 o 
 -16   1  18      350.25      312.31     22.94 o 
 -15   1  18      109.06      119.08     15.99 o 
 -14   1  18      322.62      382.01     20.40 o 
 -13   1  18       25.78       32.23      8.73 o 
 -12   1  18      643.16      640.72     21.46 o 
 -11   1  18      113.47      133.40     11.27 o 
 -10   1  18      142.25      142.92      9.39 o 
  -9   1  18     3162.42     3225.40     38.54 o 
  -8   1  18      150.28      131.51      7.29 o 
  -7   1  18      827.27      833.68     16.98 o 
  -6   1  18      534.25      560.61     14.11 o 
  -5   1  18      785.06      775.37     13.29 o 
  -4   1  18       27.10       20.34      4.21 o 
  -3   1  18      175.51      183.48     11.18 o 
  -2   1  18       53.40       70.30      8.11 o 
  -1   1  18      221.17      217.25     12.58 o 
   0   1  18      312.36      334.12     19.01 o 
   1   1  18      131.11      141.49     15.17 o 
   2   1  18      541.05      552.21     26.57 o 
   3   1  18      380.72      339.29     22.75 o 
   4   1  18      478.75      494.10     26.94 o 
   5   1  18      217.10      216.10     20.55 o 
   6   1  18      105.05       85.86     16.14 o 
   7   1  18      159.08      164.58     20.32 o 
   8   1  18       51.58       44.37     15.86 o 
   9   1  18        5.44       14.94     14.53 o 
 -19   2  18      691.58      651.72     35.32 o 
 -18   2  18      269.88      278.71     24.04 o 
 -17   2  18       16.48       17.48     12.23 o 
 -16   2  18       95.38      101.59     13.15 o 
 -15   2  18       20.08       14.59      8.71 o 
 -14   2  18      380.09      350.52     18.56 o 
 -13   2  18      437.53      445.91     19.82 o 
 -12   2  18       10.10       16.17      7.75 o 
 -11   2  18     1584.12     1669.64     33.05 o 
 -10   2  18      760.58      751.95     22.25 o 
  -9   2  18     2098.74     2157.17     35.22 o 
  -8   2  18     1486.06     1495.68     28.79 o 
  -7   2  18     2565.42     2478.55     35.46 o 
  -6   2  18     1287.13     1297.49     31.79 o 
  -5   2  18     1040.46      985.93     24.09 o 
  -4   2  18      871.11      833.40     21.19 o 
  -3   2  18     1744.79     1701.20     30.24 o 
  -2   2  18      284.17      280.14     19.21 o 
  -1   2  18      434.64      418.01     17.27 o 
   0   2  18        0.29        4.67      6.28 o 
   1   2  18       78.75       51.28      9.20 o 
   2   2  18      177.80      200.33     21.43 o 
   3   2  18       12.17        8.90     10.33 o 
   4   2  18      647.94      641.61     31.33 o 
   5   2  18      343.32      358.65     24.82 o 
   6   2  18      128.24      129.80     18.30 o 
   7   2  18      280.96      240.78     23.74 o 
   8   2  18      301.70      376.28     39.43 o 
   9   2  18      137.77      125.85     20.45 o 
 -18   3  18      167.55      189.57     17.78 o 
 -17   3  18       13.00       16.37      9.85 o 
 -16   3  18       31.26       21.91     10.27 o 
 -15   3  18       94.83       74.56     11.81 o 
 -14   3  18       46.93       38.63      9.95 o 
 -13   3  18      803.57      782.34     33.35 o 
 -12   3  18      204.15      216.62     15.22 o 
 -11   3  18      185.81      181.35     16.24 o 
 -10   3  18       58.53       51.15      9.50 o 
  -9   3  18       44.40       62.35      7.62 o 
  -8   3  18       79.25      103.17      9.36 o 
  -7   3  18        0.08        0.39      5.11 o 
  -6   3  18      321.58      314.68     16.67 o 
  -5   3  18       39.95       32.04     10.75 o 
  -4   3  18      330.61      339.23     15.70 o 
  -3   3  18      570.46      562.42     19.46 o 
  -2   3  18       25.55       18.65      7.68 o 
  -1   3  18        4.51        2.81      6.29 o 
   0   3  18      926.99      880.55     22.72 o 
   1   3  18      176.37      166.68     12.20 o 
   2   3  18      770.68      749.35     25.41 o 
   3   3  18      105.99      115.69     13.50 o 
   4   3  18       50.24       52.14     14.03 o 
   5   3  18      214.23      199.67     21.11 o 
   6   3  18       67.04       53.93     16.44 o 
   7   3  18       74.46       78.71     18.47 o 
   8   3  18        2.06       -2.77     12.45 o 
 -17   4  18       80.23       84.49     14.23 o 
 -16   4  18       16.23        1.22      9.33 o 
 -15   4  18        1.56       -0.23      9.14 o 
 -14   4  18        3.23        9.77      9.13 o 
 -13   4  18        4.58        5.12      8.62 o 
 -12   4  18      228.65      261.13     14.00 o 
 -11   4  18     1263.72     1220.46     40.30 o 
 -10   4  18     1385.24     1451.55     33.89 o 
  -9   4  18     1110.75     1067.68     32.35 o 
  -8   4  18     1436.93     1273.44     32.27 o 
  -7   4  18     1885.40     1799.57    107.73 o 
  -6   4  18       84.57       80.80     14.03 o 
  -5   4  18       58.18       66.56     13.38 o 
  -4   4  18      694.18      697.63     29.54 o 
  -3   4  18        8.21        9.45     10.19 o 
  -2   4  18       42.70       42.32      9.66 o 
  -1   4  18       53.14       52.27     10.23 o 
   0   4  18      180.09      149.21     12.59 o 
   1   4  18      113.14      146.78     12.69 o 
   2   4  18      367.11      338.67     17.60 o 
   3   4  18      160.90      199.98     14.80 o 
   4   4  18      841.38      883.31     26.16 o 
   5   4  18     1154.86     1113.02     34.31 o 
   6   4  18      439.93      469.26     54.84 o 
 -15   5  18       32.83       35.68     10.50 o 
 -14   5  18       49.03       72.37     11.70 o 
 -13   5  18      193.45      194.83     15.13 o 
 -12   5  18      104.84      105.10     12.06 o 
 -11   5  18       96.34      100.24     11.48 o 
 -10   5  18      275.23      269.85     18.91 o 
  -9   5  18        8.94       17.49     12.26 o 
  -8   5  18      158.24      191.66     20.28 o 
  -7   5  18        2.38       -2.56     11.73 o 
  -6   5  18       56.96       57.13     14.08 o 
  -5   5  18       17.74       11.10     11.25 o 
  -4   5  18        6.45       16.45     11.33 o 
  -3   5  18      111.67      106.72     16.38 o 
  -2   5  18      270.76      260.62     22.65 o 
  -1   5  18       68.25       81.60     15.50 o 
   0   5  18        5.19        6.38      9.11 o 
   1   5  18       24.98       37.42     10.32 o 
   2   5  18      153.77      124.98     13.69 o 
   3   5  18        2.54       -6.41      8.77 o 
   4   5  18       11.91        9.90      9.85 o 
   5   5  18       49.86       52.91     12.14 o 
 -12   6  18      163.88      159.61     22.02 o 
 -11   6  18       22.99       23.77     14.78 o 
 -10   6  18       59.69       53.04     16.07 o 
  -9   6  18      315.11      277.23     25.10 o 
  -8   6  18      279.26      330.76     36.96 o 
  -7   6  18      545.52      536.54     32.11 o 
  -6   6  18     1215.59     1206.91    130.78 o 
  -5   6  18      629.27      658.63     34.10 o 
  -4   6  18      298.24      306.49     26.01 o 
  -3   6  18      169.77      177.90     22.88 o 
  -2   6  18        9.93       -2.77     11.99 o 
  -1   6  18        4.16       -1.83     12.07 o 
   0   6  18        2.67       -0.80     12.81 o 
   1   6  18        0.42        5.44     13.17 o 
   2   6  18      194.93      197.18     18.96 o 
 -19   1  19      272.89      251.75     24.31 o 
 -18   1  19      735.48      726.20     34.50 o 
 -17   1  19      999.85      939.71     37.71 o 
 -16   1  19      887.16      909.97     36.17 o 
 -15   1  19       48.58       58.48     12.82 o 
 -14   1  19        2.53        6.11      7.51 o 
 -13   1  19      272.94      300.10     22.73 o 
 -12   1  19      268.96      289.29     15.80 o 
 -11   1  19       22.39       37.43      8.12 o 
 -10   1  19     1089.44     1068.61     21.05 o 
  -9   1  19       17.84       26.25      5.88 o 
  -8   1  19      518.73      499.41     17.25 o 
  -7   1  19     1966.99     2162.78     33.59 o 
  -6   1  19      551.24      512.56     17.73 o 
  -5   1  19     1277.21     1290.29     25.57 o 
  -4   1  19     2257.42     2194.60     33.16 o 
  -3   1  19     1093.10     1101.54     23.96 o 
  -2   1  19      742.97      694.99     19.84 o 
  -1   1  19       42.37       45.44      8.01 o 
   0   1  19        9.07       16.08      9.14 o 
   1   1  19       60.60       60.62     12.41 o 
   2   1  19      109.67      116.40     20.49 o 
   3   1  19      276.68      279.13     22.48 o 
   4   1  19        0.41       -0.86     10.27 o 
   5   1  19        1.04       -3.36     11.09 o 
   6   1  19       27.39       36.11     15.47 o 
   7   1  19      222.82      224.21     23.07 o 
   8   1  19      304.89      361.91     28.34 o 
 -19   2  19        7.06       -3.18     11.54 o 
 -18   2  19       22.10        2.57     13.68 o 
 -17   2  19       27.78       13.75     11.81 o 
 -16   2  19       25.16        9.87      8.94 o 
 -15   2  19        6.26       -0.70      9.25 o 
 -14   2  19       11.26        6.06      7.88 o 
 -13   2  19     1196.40     1238.39     40.83 o 
 -12   2  19        4.87        6.16      7.38 o 
 -11   2  19      490.81      510.38     20.02 o 
 -10   2  19       22.36       24.53      7.53 o 
  -9   2  19      700.71      696.02     24.98 o 
  -8   2  19      345.87      337.42     15.27 o 
  -7   2  19     1127.93     1106.10     19.49 o 
  -6   2  19      184.61      199.87     13.24 o 
  -5   2  19       22.67       28.11      6.02 o 
  -4   2  19        0.88        1.50      5.53 o 
  -3   2  19       64.16       63.04      7.72 o 
  -2   2  19        0.17        0.19      7.21 o 
  -1   2  19      122.53      124.09     11.23 o 
   0   2  19       49.58       40.64      9.01 o 
   1   2  19       72.48       87.66     19.86 o 
   2   2  19       38.27       34.28     12.03 o 
   3   2  19        0.73        1.81     10.56 o 
   4   2  19       45.31       46.71     13.78 o 
   5   2  19       29.31       28.36     13.15 o 
   6   2  19       29.46       24.61     13.27 o 
   7   2  19       17.74       37.38     15.84 o 
   8   2  19        0.36        4.91     14.14 o 
 -18   3  19      655.56      681.92     28.75 o 
 -17   3  19      539.91      577.31     25.57 o 
 -16   3  19      558.83      563.95     24.84 o 
 -15   3  19      756.61      755.62     27.35 o 
 -14   3  19      575.81      544.87     23.03 o 
 -13   3  19      226.39      220.53     16.26 o 
 -12   3  19      699.49      729.83     25.07 o 
 -11   3  19      608.04      554.41     21.83 o 
 -10   3  19      791.39      801.85     24.48 o 
  -9   3  19        0.68        0.32      5.76 o 
  -8   3  19      534.26      548.29     17.22 o 
  -7   3  19      305.23      303.49     16.42 o 
  -6   3  19     2165.39     2141.74     38.18 o 
  -5   3  19     1860.31     1831.68     43.69 o 
  -4   3  19      452.47      493.35     18.79 o 
  -3   3  19      711.55      704.85     22.10 o 
  -2   3  19     1075.51     1088.72     27.52 o 
  -1   3  19     1834.54     1818.31     31.11 o 
   0   3  19     1114.06     1041.68     24.72 o 
   1   3  19      188.93      212.64     13.71 o 
   2   3  19        2.23        0.17      8.85 o 
   3   3  19      135.93      108.37     17.13 o 
   4   3  19       22.64       23.01     13.41 o 
   5   3  19      131.85      140.28     19.77 o 
   6   3  19      366.37      374.61     28.20 o 
   7   3  19      132.91      173.11     23.03 o 
 -17   4  19        0.15       12.58     10.82 o 
 -16   4  19       43.65       34.51     12.31 o 
 -15   4  19       19.35        6.70      9.35 o 
 -14   4  19      119.53       89.06     13.17 o 
 -13   4  19      170.53      193.69     16.33 o 
 -12   4  19      182.17      171.43     12.17 o 
 -11   4  19       11.39       21.23      8.53 o 
 -10   4  19      252.42      257.33     15.23 o 
  -9   4  19      462.59      470.40     26.83 o 
  -8   4  19       96.90       86.73     12.28 o 
  -7   4  19       85.50       72.94     14.24 o 
  -6   4  19       37.05       45.78     12.64 o 
  -5   4  19       29.38       12.67     10.64 o 
  -4   4  19      335.15      292.27     21.90 o 
  -3   4  19       55.97       41.41     12.93 o 
  -2   4  19      239.44      248.45     16.46 o 
  -1   4  19       68.25       48.52     10.52 o 
   0   4  19        1.18        9.22      7.74 o 
   1   4  19       85.40       75.11     10.95 o 
   2   4  19       22.39       20.10      8.92 o 
   3   4  19       68.44       66.22     11.25 o 
   4   4  19       29.12       41.90     12.19 o 
   5   4  19      180.16      164.56     18.66 o 
   6   4  19      120.73      119.04     23.00 o 
 -15   5  19      547.97      519.33     22.74 o 
 -14   5  19      308.71      296.18     19.46 o 
 -13   5  19      247.95      268.28     16.89 o 
 -12   5  19       20.94       32.81      9.50 o 
 -11   5  19       70.03       77.97     13.99 o 
 -10   5  19       64.88       59.10     13.12 o 
  -9   5  19      535.36      532.62     30.27 o 
  -8   5  19      122.88      130.08     25.19 o 
  -7   5  19      208.25      227.18     21.99 o 
  -6   5  19      280.40      283.71     30.46 o 
  -5   5  19      974.94     1067.62     39.51 o 
  -4   5  19      396.17      369.57     25.89 o 
  -3   5  19      557.81      594.12     30.56 o 
  -2   5  19      715.68      749.49     33.79 o 
  -1   5  19      277.60      252.93     22.81 o 
   0   5  19      233.69      282.02     24.28 o 
   1   5  19       48.48       31.79     10.28 o 
   2   5  19      553.10      566.29     22.41 o 
   3   5  19        0.83       -0.50      9.05 o 
   4   5  19      183.98      169.92     15.88 o 
 -12   6  19       19.64       11.08     14.43 o 
 -11   6  19       92.44       95.75     18.73 o 
 -10   6  19        6.72       27.13     14.83 o 
  -9   6  19       76.91       76.08     18.19 o 
  -8   6  19       51.58       41.03     18.63 o 
  -7   6  19        0.45      -10.20     12.67 o 
  -6   6  19       17.94       14.75     13.56 o 
  -5   6  19       66.97       75.89     17.75 o 
  -4   6  19       18.57       11.61     12.99 o 
  -3   6  19      138.08      149.84     20.53 o 
  -2   6  19       74.69       58.19     16.46 o 
  -1   6  19       34.94       35.02     15.49 o 
   0   6  19       15.48        6.85     13.59 o 
 -19   0  20        7.96       20.91     18.27 o 
 -18   0  20       32.51       36.34     19.25 o 
 -17   0  20       16.59        4.69     13.44 o 
 -16   0  20      233.49      240.36     30.04 o 
 -15   0  20       14.72       13.39     13.36 o 
 -14   0  20     1592.32     1592.91     62.06 o 
 -13   0  20      777.85      817.59     43.73 o 
 -12   0  20     2261.66     2192.74     62.78 o 
 -11   0  20      346.10      322.59     18.81 o 
 -10   0  20     2679.92     2623.36     46.50 o 
  -9   0  20     1231.74     1194.86     31.69 o 
  -8   0  20      194.97      240.96     12.69 o 
  -7   0  20      128.49      150.46     10.64 o 
  -6   0  20     2026.71     2006.20     37.37 o 
  -5   0  20     1366.62     1381.51     31.10 o 
  -4   0  20      295.33      300.63     14.77 o 
  -3   0  20      331.20      344.85     26.37 o 
  -2   0  20       20.99       20.24     11.61 o 
  -1   0  20       24.62       13.35     12.96 o 
   0   0  20       76.13       89.25     18.83 o 
   1   0  20      834.45      817.52     46.03 o 
   2   0  20      862.38      857.80     48.39 o 
   3   0  20     1503.22     1539.83     64.15 o 
   4   0  20        5.58       -4.13     15.91 o 
   5   0  20      108.19      123.46     26.60 o 
   6   0  20      178.53      106.80     25.52 o 
   7   0  20       81.57       91.68     25.56 o 
   8   0  20       28.90       31.45     22.92 o 
 -19   1  20       10.69       24.54     14.17 o 
 -18   1  20        4.16       13.03     11.20 o 
 -17   1  20        1.20       -8.90      8.90 o 
 -16   1  20       28.40       28.06     11.47 o 
 -15   1  20      183.29      206.14     19.35 o 
 -14   1  20      626.22      630.32     29.90 o 
 -13   1  20        0.77        7.35      7.60 o 
 -12   1  20     2770.00     2768.83     42.59 o 
 -11   1  20        2.84        1.00      6.28 o 
 -10   1  20      489.67      495.93     15.62 o 
  -9   1  20      605.12      592.12     16.50 o 
  -8   1  20       31.62       44.15      7.65 o 
  -7   1  20      501.89      513.41     15.33 o 
  -6   1  20       90.78      112.04      7.31 o 
  -5   1  20      131.85      132.16      8.11 o 
  -4   1  20      186.04      180.10     10.15 o 
  -3   1  20      209.02      209.16     12.69 o 
  -2   1  20       44.45       48.63      8.10 o 
  -1   1  20      568.66      556.51     25.85 o 
   0   1  20        2.92       -7.13      8.50 o 
   1   1  20       20.24       17.45     10.41 o 
   2   1  20     1160.76     1110.50     37.55 o 
   3   1  20      185.04      176.22     18.97 o 
   4   1  20        0.07       -2.80     10.93 o 
   5   1  20        8.08        4.90     11.56 o 
   6   1  20        0.44        5.64     11.95 o 
   7   1  20        7.84        2.91     13.34 o 
   8   1  20        0.03        7.59     14.57 o 
 -19   2  20       50.29       82.22     17.58 o 
 -18   2  20       74.98       81.76     16.77 o 
 -17   2  20      183.18      193.70     21.07 o 
 -16   2  20      179.51      200.28     16.05 o 
 -15   2  20     1691.38     1651.50     52.27 o 
 -14   2  20      961.34     1038.71     46.02 o 
 -13   2  20      295.78      287.88     17.33 o 
 -12   2  20      398.45      430.37     19.09 o 
 -11   2  20     2120.72     2236.78     39.49 o 
 -10   2  20        7.38        9.89      6.84 o 
  -9   2  20      109.92      112.04     10.76 o 
  -8   2  20      173.04      197.22     14.46 o 
  -7   2  20        1.41       10.38      6.61 o 
  -6   2  20        2.27        1.22      6.11 o 
  -5   2  20        2.52        4.32      5.22 o 
  -4   2  20     1360.44     1363.11     46.78 o 
  -3   2  20     1006.17      954.40     21.64 o 
  -2   2  20     1141.69     1163.54     27.40 o 
  -1   2  20     1995.30     1943.21     44.78 o 
   0   2  20     1023.50     1062.29     89.75 o 
   1   2  20      926.53      907.55     34.39 o 
   2   2  20      396.86      423.70     26.33 o 
   3   2  20      111.94      126.67     17.53 o 
   4   2  20      153.00      125.30     17.90 o 
   5   2  20        0.92      -10.36     10.36 o 
   6   2  20       13.89       25.20     14.24 o 
   7   2  20        1.09        2.04     14.05 o 
 -18   3  20       16.67       12.81     10.61 o 
 -17   3  20       12.74        4.25      9.67 o 
 -16   3  20      320.71      324.98     19.98 o 
 -15   3  20      248.97      268.58     18.52 o 
 -14   3  20      175.05      187.46     15.83 o 
 -13   3  20       16.53       19.73      9.16 o 
 -12   3  20      326.59      306.70     18.49 o 
 -11   3  20      203.18      247.09     16.14 o 
 -10   3  20      500.25      492.96     20.41 o 
  -9   3  20     1292.58     1204.36     39.47 o 
  -8   3  20       28.20       36.27      9.47 o 
  -7   3  20        2.27        0.77      7.23 o 
  -6   3  20       20.77       25.03     10.87 o 
  -5   3  20      258.01      261.72     19.83 o 
  -4   3  20      110.96      114.70     15.14 o 
  -3   3  20      227.97      214.75     14.83 o 
  -2   3  20       95.87       91.15      9.98 o 
  -1   3  20       11.11       18.75      7.78 o 
   0   3  20       60.58       44.09      9.07 o 
   1   3  20      140.33      152.14     12.71 o 
   2   3  20      133.23      132.25     17.26 o 
   3   3  20       43.10       47.26     14.37 o 
   4   3  20      155.47      151.57     19.68 o 
   5   3  20      112.22      100.97     19.08 o 
   6   3  20      100.11      104.11     19.99 o 
 -17   4  20      153.85      202.53     18.82 o 
 -16   4  20      529.94      510.98     25.50 o 
 -15   4  20      300.24      300.27     20.78 o 
 -14   4  20      533.46      557.21     24.95 o 
 -13   4  20      919.70      912.91     31.29 o 
 -12   4  20     1545.87     1576.30     37.83 o 
 -11   4  20      804.57      853.35     24.51 o 
 -10   4  20      484.15      458.73     23.64 o 
  -9   4  20       19.48        3.94      9.23 o 
  -8   4  20       33.87       38.18     10.60 o 
  -7   4  20      120.83      101.34     15.57 o 
  -6   4  20       11.40       12.52     10.57 o 
  -5   4  20       29.22       15.26     10.92 o 
  -4   4  20      211.84      201.32     19.56 o 
  -3   4  20      260.34      237.48     21.11 o 
  -2   4  20      516.24      555.69     35.18 o 
  -1   4  20     1027.53      997.58     25.72 o 
   0   4  20     1201.36     1203.56     40.43 o 
   1   4  20     1322.34     1332.58     30.73 o 
   2   4  20      139.40      154.85     13.92 o 
   3   4  20      400.58      439.25     23.57 o 
   4   4  20      446.88      464.35     24.95 o 
   5   4  20       27.52       57.97     13.81 o 
 -14   5  20       44.40       42.52     10.76 o 
 -13   5  20       48.14       44.54     10.52 o 
 -12   5  20       27.23       36.10     12.41 o 
 -11   5  20       91.03       67.40     13.34 o 
 -10   5  20        0.78       -2.43     12.15 o 
  -9   5  20       11.59       46.59     14.88 o 
  -8   5  20        2.14        3.64     11.25 o 
  -7   5  20       26.43       27.26     13.42 o 
  -6   5  20      135.80      121.01     23.25 o 
  -5   5  20      179.30      160.28     21.96 o 
  -4   5  20      378.60      439.79     27.62 o 
  -3   5  20      164.80      136.22     18.54 o 
  -2   5  20        2.69        8.13     12.41 o 
  -1   5  20       45.97       50.04     14.99 o 
   0   5  20      256.42      266.13     19.76 o 
   1   5  20       16.46        9.16      9.46 o 
   2   5  20        2.66       11.10      9.94 o 
   3   5  20      195.06      180.69     16.04 o 
 -11   6  20       92.83       84.92     19.28 o 
 -10   6  20      306.80      284.29     26.33 o 
  -9   6  20      747.04      730.05     37.28 o 
  -8   6  20       79.71       82.63     18.67 o 
  -7   6  20        5.88        8.65     12.85 o 
  -6   6  20       31.87       25.51     23.78 o 
  -5   6  20       37.42       27.79     14.55 o 
  -4   6  20       47.79       38.96     15.34 o 
  -3   6  20       88.48      102.16     19.42 o 
  -2   6  20      169.57      153.78     20.68 o 
  -1   6  20      412.77      411.71     30.46 o 
 -19   1  21      223.04      217.97     23.02 o 
 -18   1  21      264.55      285.34     24.72 o 
 -17   1  21        5.85        2.92     10.86 o 
 -16   1  21       12.53       15.78     10.42 o 
 -15   1  21      243.59      233.16     20.02 o 
 -14   1  21       71.74      101.31     12.21 o 
 -13   1  21      953.44      973.72     27.14 o 
 -12   1  21      598.13      624.26     22.15 o 
 -11   1  21      152.06      172.73     13.18 o 
 -10   1  21       62.89       83.98      8.40 o 
  -9   1  21     1602.23     1692.78     27.08 o 
  -8   1  21     2032.51     2136.95     34.57 o 
  -7   1  21     1216.82     1198.42     21.70 o 
  -6   1  21      336.95      370.11     12.28 o 
  -5   1  21      151.50      152.86      8.78 o 
  -4   1  21      134.58      156.57     11.69 o 
  -3   1  21        2.08        7.07      6.06 o 
  -2   1  21       18.34       14.82      9.74 o 
  -1   1  21       49.87       36.26     11.68 o 
   0   1  21        7.19        7.36     10.21 o 
   1   1  21      111.73      113.65     16.51 o 
   2   1  21      734.78      736.71     43.41 o 
   3   1  21      982.65     1018.87     63.29 o 
   4   1  21      757.95      788.47     35.26 o 
   5   1  21      381.93      413.74     29.80 o 
   6   1  21      159.66      147.71     20.71 o 
   7   1  21      119.52      121.11     20.40 o 
 -19   2  21        1.69        2.07     11.91 o 
 -18   2  21        7.03        7.77     11.30 o 
 -17   2  21       41.62       55.70     15.00 o 
 -16   2  21      427.72      425.45     21.72 o 
 -15   2  21      537.44      543.62     23.50 o 
 -14   2  21       32.64       40.17     10.40 o 
 -13   2  21       21.97       29.78      9.38 o 
 -12   2  21       73.07       94.39     11.54 o 
 -11   2  21      190.91      193.34     14.34 o 
 -10   2  21      106.30      108.61     11.47 o 
  -9   2  21      412.26      450.86     18.48 o 
  -8   2  21       16.64       22.22      7.20 o 
  -7   2  21       23.69        2.74      7.01 o 
  -6   2  21        2.31        8.19      7.20 o 
  -5   2  21        8.03       15.19      7.28 o 
  -4   2  21      429.01      501.08     17.01 o 
  -3   2  21       58.26       45.54      7.93 o 
  -2   2  21      119.79      132.14     12.51 o 
  -1   2  21      253.53      259.13     20.87 o 
   0   2  21      162.13      170.66     17.98 o 
   1   2  21       74.22       47.43     13.09 o 
   2   2  21      100.25       79.31     15.12 o 
   3   2  21      110.84      103.93     24.35 o 
   4   2  21        0.19       -9.89      9.89 o 
   5   2  21       40.40       48.46     15.91 o 
   6   2  21       37.41       43.54     19.21 o 
 -18   3  21        1.72       -2.23      9.51 o 
 -17   3  21        5.25       -5.17      9.31 o 
 -16   3  21       11.91        9.50      9.57 o 
 -15   3  21       36.58       46.71     11.54 o 
 -14   3  21      170.29      141.59     14.79 o 
 -13   3  21      406.95      429.11     20.92 o 
 -12   3  21        3.22       14.21      8.39 o 
 -11   3  21      716.66      690.54     24.24 o 
 -10   3  21     2300.70     2356.77     54.27 o 
  -9   3  21      290.49      275.96     17.39 o 
  -8   3  21      411.70      401.66     19.74 o 
  -7   3  21      903.57      896.89     26.95 o 
  -6   3  21     1066.61     1078.51     49.30 o 
  -5   3  21       47.49       58.85     13.09 o 
  -4   3  21      267.06      249.30     20.36 o 
  -3   3  21       18.16        2.93      7.95 o 
  -2   3  21      578.69      518.59     18.76 o 
  -1   3  21      443.57      447.40     18.19 o 
   0   3  21      327.80      322.23     16.33 o 
   1   3  21      305.72      303.14     21.12 o 
   2   3  21      764.86      728.33     38.30 o 
   3   3  21       36.86       58.94     15.91 o 
   4   3  21      180.78      197.44     22.67 o 
   5   3  21      472.46      505.61     32.16 o 
 -16   4  21        6.29       18.32     11.32 o 
 -15   4  21       22.99       36.36     11.89 o 
 -14   4  21        6.11       15.97      8.94 o 
 -13   4  21      126.20      122.67     11.59 o 
 -12   4  21      295.40      346.69     21.70 o 
 -11   4  21      218.99      177.63     16.91 o 
 -10   4  21        7.96        7.12      9.29 o 
  -9   4  21       21.63       25.17     10.29 o 
  -8   4  21      244.72      259.82     22.67 o 
  -7   4  21      518.65      489.80     28.60 o 
  -6   4  21      143.93      125.60     17.25 o 
  -5   4  21        2.14       -3.09      9.21 o 
  -4   4  21       71.33       55.13     14.01 o 
  -3   4  21       43.23       33.47     13.24 o 
  -2   4  21        2.68        6.52     11.53 o 
  -1   4  21       60.91       62.85     10.52 o 
   0   4  21      184.46      169.04     14.22 o 
   1   4  21       26.22       16.69      9.23 o 
   2   4  21        3.20        2.80      9.61 o 
   3   4  21       32.44       23.67     11.44 o 
   4   4  21        4.78        1.22     10.45 o 
 -14   5  21       41.97       46.96     13.52 o 
 -13   5  21       20.59       16.65     12.03 o 
 -12   5  21      637.18      638.67     31.57 o 
 -11   5  21      810.62      833.44     34.19 o 
 -10   5  21      614.89      637.93     34.02 o 
  -9   5  21      979.31      948.00     39.61 o 
  -8   5  21      718.43      754.32     35.39 o 
  -7   5  21      415.84      423.14     27.99 o 
  -6   5  21      722.59      681.33     33.56 o 
  -5   5  21      450.22      466.48     36.20 o 
  -4   5  21       90.34       77.49     16.79 o 
  -3   5  21       34.90       31.55     13.51 o 
  -2   5  21       13.15       21.33     13.85 o 
  -1   5  21        9.05        4.51     12.66 o 
   0   5  21      123.54      142.50     16.78 o 
   1   5  21       76.93       77.74     12.60 o 
   2   5  21        8.90       15.32     10.57 o 
 -10   6  21       97.62       80.34     19.61 o 
  -9   6  21       17.81       23.51     15.52 o 
  -8   6  21        4.52       -1.65     13.25 o 
  -7   6  21       42.39       36.70     16.16 o 
  -6   6  21       22.18       26.72     14.92 o 
  -5   6  21      195.60      224.99     24.37 o 
  -4   6  21      193.33      158.61     31.76 o 
  -3   6  21      137.02      148.99     21.19 o 
 -19   0  22       39.49       31.54     20.93 o 
 -18   0  22      131.16      153.98     27.58 o 
 -17   0  22      704.76      742.37     49.19 o 
 -16   0  22      659.25      636.05     44.37 o 
 -15   0  22      459.89      439.96     36.72 o 
 -14   0  22       30.39       32.81     16.65 o 
 -13   0  22        1.34        6.40     12.77 o 
 -12   0  22      734.60      724.86     27.89 o 
 -11   0  22     3121.50     3041.58    150.41 o 
 -10   0  22       33.34       31.39     10.02 o 
  -9   0  22       81.36       82.52      9.42 o 
  -8   0  22     1654.13     1638.61     30.43 o 
  -7   0  22     1866.18     1813.78     38.72 o 
  -6   0  22      627.50      688.14     32.59 o 
  -5   0  22      114.23      144.65     19.89 o 
  -4   0  22      977.27      845.29     40.84 o 
  -3   0  22     1182.59     1190.76     50.12 o 
  -2   0  22     1011.56      999.68     48.04 o 
  -1   0  22      339.99      393.48     33.32 o 
   0   0  22      445.87      394.66     34.33 o 
   1   0  22        1.30       -6.08     12.73 o 
   2   0  22       12.54       27.71     18.51 o 
   3   0  22      232.24      221.38     31.95 o 
   4   0  22      157.38      139.01     27.00 o 
   5   0  22       84.82      103.00     25.76 o 
   6   0  22      119.10      132.83     30.37 o 
 -19   1  22       75.00       85.04     17.64 o 
 -18   1  22       52.00       61.66     15.60 o 
 -17   1  22        2.30       -1.25     11.78 o 
 -16   1  22      537.39      478.42     28.16 o 
 -15   1  22      662.09      662.73     44.21 o 
 -14   1  22     1427.49     1467.58     57.72 o 
 -13   1  22      151.50      136.23     13.02 o 
 -12   1  22      853.27      822.90     25.09 o 
 -11   1  22        4.71       11.15      7.53 o 
 -10   1  22     1129.62     1176.75     23.64 o 
  -9   1  22        1.73        6.84      5.24 o 
  -8   1  22       40.23       19.57      7.23 o 
  -7   1  22      452.69      422.24     13.21 o 
  -6   1  22       21.61       20.19      5.58 o 
  -5   1  22      172.85      146.16      9.82 o 
  -4   1  22       32.36       31.63      9.97 o 
  -3   1  22      167.86      166.78     16.52 o 
  -2   1  22     1625.36     1627.18     42.75 o 
  -1   1  22     1697.20     1629.44     44.14 o 
   0   1  22      670.30      665.99     30.13 o 
   1   1  22       15.75       28.91     12.34 o 
   2   1  22        7.26       12.11     11.03 o 
   3   1  22       38.82       52.31     14.87 o 
   4   1  22        0.92        5.96     11.62 o 
   5   1  22        0.43        0.36     12.21 o 
   6   1  22       75.82       67.03     17.64 o 
 -18   2  22      214.33      237.55     23.86 o 
 -17   2  22      148.35      139.04     18.86 o 
 -16   2  22       25.39       26.36     10.07 o 
 -15   2  22      121.36      135.45     14.24 o 
 -14   2  22        0.84        3.77      8.37 o 
 -13   2  22      171.94      193.34     15.10 o 
 -12   2  22      999.25     1034.20     34.72 o 
 -11   2  22      107.00      103.49     11.48 o 
 -10   2  22      524.04      492.34     20.01 o 
  -9   2  22      535.54      526.08     25.15 o 
  -8   2  22      212.77      226.03     14.79 o 
  -7   2  22      452.11      460.13     19.37 o 
  -6   2  22     1206.47     1162.06     37.00 o 
  -5   2  22     2116.44     2190.01     36.95 o 
  -4   2  22     1813.67     1837.32     30.75 o 
  -3   2  22      498.43      496.05     17.81 o 
  -2   2  22      409.44      442.57     25.02 o 
  -1   2  22       40.75       18.64     11.28 o 
   0   2  22        5.15        7.91     11.16 o 
   1   2  22        1.59       -7.66     10.61 o 
   2   2  22       16.65        7.85     12.48 o 
   3   2  22       42.18       43.75     14.90 o 
   4   2  22      217.26      215.02     22.96 o 
   5   2  22       43.30       46.19     21.43 o 
 -17   3  22       18.11       15.17     11.10 o 
 -16   3  22        1.89       -1.00      9.46 o 
 -15   3  22        7.35        9.48      9.28 o 
 -14   3  22        0.73       -3.28      8.56 o 
 -13   3  22       92.33       89.70     12.90 o 
 -12   3  22       28.77       28.16      9.52 o 
 -11   3  22      424.77      412.08     21.05 o 
 -10   3  22       12.40       16.94      9.65 o 
  -9   3  22       34.29       30.80     10.04 o 
  -8   3  22      113.00      105.09     12.80 o 
  -7   3  22       11.20       12.28      8.66 o 
  -6   3  22      103.15       92.83     15.17 o 
  -5   3  22       87.79       81.56     14.63 o 
  -4   3  22        1.30       -1.32      9.97 o 
  -3   3  22       22.13        7.19      7.53 o 
  -2   3  22       54.80       49.77      9.20 o 
  -1   3  22      146.69      145.03     12.50 o 
   0   3  22       59.68       69.12     12.58 o 
   1   3  22       36.70       32.67     11.10 o 
   2   3  22        3.04        8.94     14.33 o 
   3   3  22       19.56       16.06     13.48 o 
   4   3  22       26.29       41.18     16.04 o 
 -16   4  22      730.62      733.75     30.00 o 
 -15   4  22      804.38      831.98     41.99 o 
 -14   4  22      626.54      625.99     26.91 o 
 -13   4  22       26.64       29.55     11.86 o 
 -12   4  22      109.38      112.64     15.28 o 
 -11   4  22       60.98       76.45     13.66 o 
 -10   4  22      265.78      239.52     18.24 o 
  -9   4  22      709.04      696.62     26.69 o 
  -8   4  22      186.39      126.83     17.69 o 
  -7   4  22      214.58      192.84     20.31 o 
  -6   4  22      261.03      291.81     23.31 o 
  -5   4  22      986.24      894.09     35.70 o 
  -4   4  22      385.11      368.37     25.19 o 
  -3   4  22      197.28      180.62     19.48 o 
  -2   4  22      517.03      490.42     26.43 o 
  -1   4  22      285.60      319.81     17.69 o 
   0   4  22      153.22      121.06     16.28 o 
   1   4  22       48.13       47.01     12.25 o 
   2   4  22        7.80        6.64     10.32 o 
   3   4  22       26.68        4.45     11.12 o 
 -13   5  22      222.02      181.55     18.85 o 
 -12   5  22      424.83      424.11     29.55 o 
 -11   5  22      169.89      156.52     17.67 o 
 -10   5  22       53.33       50.80     26.75 o 
  -9   5  22       63.10       60.28     16.81 o 
  -8   5  22        5.00       -7.45     11.78 o 
  -7   5  22        0.15       -7.53     11.06 o 
  -6   5  22       55.19       52.54     15.42 o 
  -5   5  22       25.08       19.68     13.99 o 
  -4   5  22        1.67        4.53     11.89 o 
  -3   5  22      232.13      227.26     32.02 o 
  -2   5  22      166.05      160.40     20.51 o 
  -1   5  22       89.10       89.17     15.10 o 
   0   5  22       94.23      101.46     15.56 o 
  -7   6  22      598.80      593.86     34.73 o 
  -6   6  22      241.76      218.88     24.95 o 
 -19   1  23      108.04      124.24     19.85 o 
 -18   1  23      202.81      225.85     23.09 o 
 -17   1  23       91.44       78.31     15.70 o 
 -16   1  23      118.81      125.60     17.46 o 
 -15   1  23       75.67       86.49     15.02 o 
 -14   1  23      766.41      805.43     26.32 o 
 -13   1  23      724.54      791.29     25.71 o 
 -12   1  23      875.82      952.50     36.46 o 
 -11   1  23      325.82      362.34     17.92 o 
 -10   1  23       40.27       38.60      7.41 o 
  -9   1  23       38.64       35.88      7.13 o 
  -8   1  23        2.29       -1.50      9.27 o 
  -7   1  23      313.29      310.19     12.28 o 
  -6   1  23      549.96      537.84     16.55 o 
  -5   1  23      817.71      832.48     25.71 o 
  -4   1  23      504.31      469.14     23.96 o 
  -3   1  23     1098.63     1072.69     35.52 o 
  -2   1  23      268.82      268.97     22.03 o 
  -1   1  23      203.92      252.68     21.08 o 
   0   1  23      580.12      563.26     29.39 o 
   1   1  23     1033.77     1035.61     38.65 o 
   2   1  23      590.10      594.31     39.61 o 
   3   1  23      389.47      388.26     27.69 o 
   4   1  23       65.42       54.18     17.06 o 
   5   1  23        0.13       -4.02     12.78 o 
 -18   2  23        5.72       -1.55     11.59 o 
 -17   2  23      144.12      139.83     19.38 o 
 -16   2  23       99.09       90.39     13.34 o 
 -15   2  23      120.74      119.33     29.97 o 
 -14   2  23        2.77        1.82      8.13 o 
 -13   2  23       40.00       41.84     13.83 o 
 -12   2  23      388.41      424.28     20.73 o 
 -11   2  23      369.56      355.80     19.21 o 
 -10   2  23      197.14      176.42     17.52 o 
  -9   2  23      661.82      638.93     20.09 o 
  -8   2  23      410.00      386.72     18.93 o 
  -7   2  23       89.14       82.75     11.26 o 
  -6   2  23       31.68       35.98      9.46 o 
  -5   2  23      340.40      337.50     15.52 o 
  -4   2  23      647.50      626.19     20.06 o 
  -3   2  23      985.29      916.40     28.80 o 
  -2   2  23        0.30        1.21     10.32 o 
  -1   2  23        2.36       -0.93     10.44 o 
   0   2  23       57.05       46.38     13.64 o 
   1   2  23       51.88       70.94     19.60 o 
   2   2  23      104.40      105.81     17.59 o 
   3   2  23       13.77       14.01     13.27 o 
   4   2  23        4.91       19.04     13.07 o 
 -17   3  23      447.80      505.18     25.52 o 
 -16   3  23      716.66      742.00     36.31 o 
 -15   3  23      902.35      882.21     30.36 o 
 -14   3  23      854.19      948.70     30.46 o 
 -13   3  23      315.83      318.77     19.58 o 
 -12   3  23       85.80      108.04     16.16 o 
 -11   3  23      456.70      482.67     26.04 o 
 -10   3  23      439.84      414.22     20.98 o 
  -9   3  23      133.28      146.69     14.54 o 
  -8   3  23       27.82       20.67      9.44 o 
  -7   3  23      105.90       77.52     14.64 o 
  -6   3  23       44.65       43.75     13.51 o 
  -5   3  23      282.35      271.66     21.49 o 
  -4   3  23      354.24      358.05     20.15 o 
  -3   3  23      661.32      575.02     24.08 o 
  -2   3  23      852.91      884.79     24.99 o 
  -1   3  23      911.32      935.39     30.58 o 
   0   3  23      309.53      339.21     20.85 o 
   1   3  23      143.81      157.95     16.21 o 
   2   3  23      116.99       94.08     18.14 o 
   3   3  23      150.06      177.33     22.55 o 
 -15   4  23        0.81       -3.38      9.05 o 
 -14   4  23       84.41       65.40     14.39 o 
 -13   4  23       24.56       36.44     12.69 o 
 -12   4  23        0.44        4.39     10.11 o 
 -11   4  23      281.01      253.17     19.04 o 
 -10   4  23      191.34      205.74     17.58 o 
  -9   4  23      127.39      146.60     17.60 o 
  -8   4  23      167.04      139.62     24.48 o 
  -7   4  23       41.68       40.93     14.07 o 
  -6   4  23        0.38       -7.38      9.88 o 
  -5   4  23        0.37       -3.66     11.26 o 
  -4   4  23      113.48      121.64     18.25 o 
  -3   4  23        0.92        6.31      9.77 o 
  -2   4  23        6.92       10.45     10.16 o 
  -1   4  23        1.96        9.18      9.86 o 
   0   4  23        0.84       -0.32      9.61 o 
   1   4  23       73.51       61.26     13.57 o 
   2   4  23       11.21       17.35     11.23 o 
 -12   5  23      304.69      304.60     22.00 o 
 -11   5  23      267.17      274.86     26.67 o 
 -10   5  23        1.98        9.50     13.26 o 
  -9   5  23        0.70        3.41     12.94 o 
  -8   5  23       61.38       47.40     15.89 o 
  -7   5  23       25.69       20.95     12.88 o 
  -6   5  23       68.39       54.58     16.37 o 
  -5   5  23       82.86       72.16     17.21 o 
  -4   5  23      189.26      197.90     22.61 o 
  -3   5  23      188.44      189.06     22.52 o 
  -2   5  23      171.13      174.65     17.90 o 
  -1   5  23      222.51      240.05     20.60 o 
 -18   0  24      169.70      146.42     28.68 o 
 -17   0  24        1.87      -11.75     14.60 o 
 -16   0  24       79.56      113.36     24.17 o 
 -15   0  24      403.12      420.83     37.06 o 
 -14   0  24      617.53      695.73     43.54 o 
 -13   0  24     1696.97     1748.39     65.01 o 
 -12   0  24      508.39      501.61     24.93 o 
 -11   0  24     2981.51     3062.66     55.45 o 
 -10   0  24      538.05      562.37     25.43 o 
  -9   0  24      542.22      577.68     25.09 o 
  -8   0  24       87.62       94.13     10.36 o 
  -7   0  24      430.62      534.23     33.30 o 
  -6   0  24      161.98      141.48     20.67 o 
  -5   0  24       16.99       30.56     14.32 o 
  -4   0  24      857.45      690.40     41.16 o 
  -3   0  24        3.30       10.60     15.17 o 
  -2   0  24      242.30      235.26     29.46 o 
  -1   0  24      671.30      699.51     44.49 o 
   0   0  24      697.79      657.59     44.64 o 
   1   0  24      505.98      528.07     43.44 o 
   2   0  24      621.09      592.57     45.15 o 
   3   0  24      853.18      902.24     56.74 o 
   4   0  24      414.04      447.57     42.81 o 
 -18   1  24       86.49      105.77     18.01 o 
 -17   1  24       15.84       30.98     12.90 o 
 -16   1  24        8.31        5.61     10.49 o 
 -15   1  24        4.19        4.47      9.62 o 
 -14   1  24      511.90      477.79     21.59 o 
 -13   1  24      217.64      214.32     15.87 o 
 -12   1  24       94.60      103.18     12.05 o 
 -11   1  24        7.02        5.40      7.19 o 
 -10   1  24      128.78      156.69     11.19 o 
  -9   1  24        9.11        9.42      7.55 o 
  -8   1  24        1.24        2.27      6.08 o 
  -7   1  24       55.07       60.54      8.62 o 
  -6   1  24       25.42       29.87      7.20 o 
  -5   1  24       16.93        8.54      8.97 o 
  -4   1  24      352.55      344.51     22.69 o 
  -3   1  24      316.33      265.62     21.30 o 
  -2   1  24       21.88       21.93     11.82 o 
  -1   1  24       22.80        9.94     11.56 o 
   0   1  24        0.18        4.26     11.26 o 
   1   1  24       78.21       89.97     16.99 o 
   2   1  24       79.01       74.51     16.48 o 
   3   1  24        1.15        1.47     12.02 o 
   4   1  24       10.24      -10.60     12.66 o 
 -18   2  24       12.24       14.61     12.39 o 
 -17   2  24        1.05        0.18     10.90 o 
 -16   2  24        0.55        0.20      8.96 o 
 -15   2  24      149.78      135.82     14.88 o 
 -14   2  24      135.92      123.12     13.91 o 
 -13   2  24      226.61      239.47     16.89 o 
 -12   2  24     1714.83     1772.80     40.79 o 
 -11   2  24      116.10      132.64     17.12 o 
 -10   2  24      612.18      582.73     28.00 o 
  -9   2  24      513.12      539.55     22.41 o 
  -8   2  24      873.95      830.66     26.22 o 
  -7   2  24      317.24      305.53     17.80 o 
  -6   2  24     1390.76     1338.58     32.86 o 
  -5   2  24      521.98      501.69     22.08 o 
  -4   2  24       10.88        5.64      8.50 o 
  -3   2  24      171.21      156.70     14.90 o 
  -2   2  24      106.05      119.11     17.06 o 
  -1   2  24      219.66      219.56     21.24 o 
   0   2  24      317.64      342.00     25.89 o 
   1   2  24      136.67      150.74     19.73 o 
   2   2  24      193.33      208.35     22.66 o 
   3   2  24      261.40      286.11     25.80 o 
   4   2  24       79.84       83.84     19.12 o 
 -16   3  24      460.49      523.51     25.62 o 
 -15   3  24      133.23      118.10     15.08 o 
 -14   3  24        2.22        0.48      9.07 o 
 -13   3  24      119.50      134.54     32.27 o 
 -12   3  24        2.39       12.96      9.99 o 
 -11   3  24        5.20       14.48     10.38 o 
 -10   3  24      198.42      167.10     15.68 o 
  -9   3  24      377.84      392.90     22.38 o 
  -8   3  24      342.88      311.53     18.79 o 
  -7   3  24      530.76      534.84     28.78 o 
  -6   3  24      439.59      462.70     26.83 o 
  -5   3  24       10.91        2.25     11.07 o 
  -4   3  24       76.77       81.01     13.14 o 
  -3   3  24      383.31      359.85     28.37 o 
  -2   3  24       59.98       58.58     12.23 o 
  -1   3  24      113.44      109.78     14.33 o 
   0   3  24       40.97       27.39     11.21 o 
   1   3  24      101.68      103.70     15.06 o 
   2   3  24        3.26        0.68     10.08 o 
 -15   4  24      124.59      132.00     15.22 o 
 -14   4  24      265.81      337.60     25.20 o 
 -13   4  24      640.62      591.81     30.36 o 
 -12   4  24      338.46      390.82     23.02 o 
 -11   4  24      425.30      423.11     23.12 o 
 -10   4  24      779.25      773.98     29.39 o 
  -9   4  24      379.74      402.71     27.93 o 
  -8   4  24      173.18      130.76     18.66 o 
  -7   4  24      242.73      215.68     21.99 o 
  -6   4  24      179.30      178.07     20.66 o 
  -5   4  24       29.67       16.78     12.79 o 
  -4   4  24      185.17      166.19     20.57 o 
  -3   4  24      469.26      452.28     23.63 o 
  -2   4  24       92.69       91.87     14.56 o 
  -1   4  24      102.36      105.38     19.11 o 
   0   4  24       73.01       60.81     13.94 o 
   1   4  24      217.50      228.10     19.80 o 
 -11   5  24      121.24      100.78     20.25 o 
 -10   5  24        3.54       -3.06     13.22 o 
  -9   5  24       43.21       47.12     16.66 o 
  -8   5  24       39.52       38.58     15.48 o 
  -7   5  24       22.28        4.32     12.79 o 
  -6   5  24       15.23        2.85     12.77 o 
  -5   5  24       44.61       31.50     15.41 o 
  -4   5  24      188.62      218.04     26.75 o 
  -3   5  24      165.24      164.04     22.44 o 
 -18   1  25      334.87      379.16     28.22 o 
 -17   1  25      191.06      197.18     21.91 o 
 -16   1  25      100.62      103.25     16.82 o 
 -15   1  25      145.87      162.79     21.59 o 
 -14   1  25       87.17       90.99     12.47 o 
 -13   1  25        7.36       14.33      9.02 o 
 -12   1  25       69.72       84.69     11.53 o 
 -11   1  25      514.21      520.91     21.20 o 
 -10   1  25      402.10      443.60     19.68 o 
  -9   1  25      414.95      474.73     17.25 o 
  -8   1  25      787.27      771.42     21.36 o 
  -7   1  25     1019.65     1005.19     35.18 o 
  -6   1  25      914.59      872.16     26.22 o 
  -5   1  25      647.80      641.48     28.70 o 
  -4   1  25     1531.35     1572.91     43.88 o 
  -3   1  25     1107.19     1073.52     37.68 o 
  -2   1  25      480.59      503.18     35.63 o 
  -1   1  25       58.11       66.56     15.11 o 
   0   1  25        0.68       -7.47     11.04 o 
   1   1  25       18.68       22.30     13.90 o 
   2   1  25       13.97       18.29     14.03 o 
   3   1  25       32.09       20.27     14.95 o 
 -17   2  25       61.86       56.40     15.86 o 
 -16   2  25      166.01      179.44     16.86 o 
 -15   2  25       72.26       73.93     12.95 o 
 -14   2  25        6.26        2.29      8.56 o 
 -13   2  25       91.21       96.90     12.61 o 
 -12   2  25      190.50      188.19     19.41 o 
 -11   2  25        2.01        6.26     10.36 o 
 -10   2  25      282.83      272.73     15.52 o 
  -9   2  25       10.26        7.99      8.80 o 
  -8   2  25       22.76       19.18      9.27 o 
  -7   2  25       15.69       15.47      8.41 o 
  -6   2  25      124.00      123.00     13.82 o 
  -5   2  25       14.93       17.99     12.58 o 
  -4   2  25      753.50      735.68     26.86 o 
  -3   2  25       24.73       30.15     10.77 o 
  -2   2  25        2.15        2.69     10.89 o 
  -1   2  25        5.08       13.21     12.89 o 
   0   2  25       89.51      105.27     17.76 o 
   1   2  25       96.66      106.17     22.77 o 
   2   2  25       24.78       40.19     15.24 o 
 -16   3  25        1.61        7.24     10.43 o 
 -15   3  25        6.78        4.99      9.83 o 
 -14   3  25        0.70       -5.36     11.41 o 
 -13   3  25        3.87       17.40     12.39 o 
 -12   3  25       16.90       21.44     11.11 o 
 -11   3  25      118.91      124.71     19.12 o 
 -10   3  25      470.75      498.33     23.27 o 
  -9   3  25     1095.09      982.23     38.42 o 
  -8   3  25      583.27      545.77     23.51 o 
  -7   3  25      359.83      329.89     24.84 o 
  -6   3  25      346.95      372.91     25.41 o 
  -5   3  25      589.64      551.01     24.64 o 
  -4   3  25      249.33      259.91     19.02 o 
  -3   3  25        9.56       -1.91     10.95 o 
  -2   3  25        7.41       13.65     10.46 o 
  -1   3  25      197.35      180.88     17.22 o 
   0   3  25        5.54        4.42     10.10 o 
   1   3  25        2.78       -7.62      9.34 o 
 -14   4  25       74.86       86.55     15.65 o 
 -13   4  25       50.60       25.03     12.67 o 
 -12   4  25        3.04       11.09     11.15 o 
 -11   4  25      182.19      167.78     17.56 o 
 -10   4  25       39.41       54.87     13.40 o 
  -9   4  25       42.43       30.38     14.17 o 
  -8   4  25        0.42        9.88     12.46 o 
  -7   4  25        2.55        1.46     11.36 o 
  -6   4  25      132.17      116.06     18.33 o 
  -5   4  25      182.82      164.13     20.48 o 
  -4   4  25       17.88       21.30     11.71 o 
  -3   4  25       62.88       54.83     13.50 o 
  -2   4  25       96.44      103.87     19.00 o 
  -1   4  25       18.82       14.41     13.83 o 
  -9   5  25      157.13      141.29     21.69 o 
  -8   5  25      200.18      220.25     24.65 o 
  -7   5  25      241.16      233.36     24.21 o 
  -6   5  25      226.92      195.39     27.07 o 
  -5   5  25       17.43       44.99     16.21 o 
 -18   0  26      583.18      619.39     48.85 o 
 -17   0  26      846.12      889.29     54.29 o 
 -16   0  26      404.84      406.35     37.42 o 
 -15   0  26      656.49      682.35     45.96 o 
 -14   0  26      602.90      637.06     43.33 o 
 -13   0  26      992.82     1029.89     52.13 o 
 -12   0  26     1298.82     1450.90     41.24 o 
 -11   0  26      480.54      486.93     25.57 o 
 -10   0  26      162.54      178.55     25.48 o 
  -9   0  26      197.41      180.31     25.37 o 
  -8   0  26       72.42       55.61     12.18 o 
  -7   0  26      104.96      119.81     21.06 o 
  -6   0  26      949.56      947.77     47.83 o 
  -5   0  26      572.84      629.92     41.34 o 
  -4   0  26       10.54        0.09     13.34 o 
  -3   0  26      991.75      976.03     52.93 o 
  -2   0  26     1402.11     1236.36     59.04 o 
  -1   0  26      441.42      417.25     40.15 o 
   0   0  26      222.93      247.88     33.71 o 
   1   0  26       45.57       69.80     23.62 o 
   2   0  26      140.65      157.16     31.30 o 
 -17   1  26       10.72       15.10     12.24 o 
 -16   1  26       32.06       36.95     13.67 o 
 -15   1  26       33.48       50.45     14.07 o 
 -14   1  26      218.37      218.04     16.53 o 
 -13   1  26       19.18       18.69      9.07 o 
 -12   1  26       33.83       32.54      9.84 o 
 -11   1  26        9.78       16.57     11.00 o 
 -10   1  26      182.96      192.32     12.85 o 
  -9   1  26      292.65      280.68     13.36 o 
  -8   1  26       64.26       67.57     15.45 o 
  -7   1  26       35.18       45.04     13.08 o 
  -6   1  26       71.24       77.28     11.27 o 
  -5   1  26      296.20      265.13     21.83 o 
  -4   1  26      282.20      282.55     22.51 o 
  -3   1  26      220.36      211.92     20.66 o 
  -2   1  26        4.03        7.22     10.88 o 
  -1   1  26       20.77       11.89     12.77 o 
   0   1  26       26.69       21.03     13.48 o 
   1   1  26       19.92       19.72     13.99 o 
   2   1  26       78.59       79.78     18.74 o 
 -17   2  26      452.01      441.89     29.30 o 
 -16   2  26      712.48      793.73     30.48 o 
 -15   2  26      373.49      445.63     30.73 o 
 -14   2  26      330.50      352.80     20.26 o 
 -13   2  26      233.18      247.93     25.47 o 
 -12   2  26       35.66       31.20     15.09 o 
 -11   2  26       63.94       53.89     11.73 o 
 -10   2  26        8.64        4.29      9.35 o 
  -9   2  26       62.90       57.30     11.51 o 
  -8   2  26        0.20       -1.51      7.23 o 
  -7   2  26      109.73      102.40     13.51 o 
  -6   2  26      181.53      191.12     19.94 o 
  -5   2  26      633.91      624.26     31.99 o 
  -4   2  26      954.33      957.92     31.15 o 
  -3   2  26      799.81      842.16     29.47 o 
  -2   2  26      602.72      664.54     33.54 o 
  -1   2  26      428.46      460.71     29.94 o 
   0   2  26      328.28      307.55     25.79 o 
   1   2  26      228.67      236.97     23.93 o 
 -15   3  26       40.19       30.82     14.93 o 
 -14   3  26       56.77       54.02     16.73 o 
 -13   3  26       31.55       39.68     10.82 o 
 -12   3  26      308.22      271.20     19.95 o 
 -11   3  26        1.52        1.30      9.51 o 
 -10   3  26        8.72       17.50     10.29 o 
  -9   3  26       93.97       99.21     14.18 o 
  -8   3  26      157.51      204.06     20.72 o 
  -7   3  26       28.43       26.11     13.37 o 
  -6   3  26       10.36       -3.88      9.53 o 
  -5   3  26       71.36       54.19     16.40 o 
  -4   3  26       40.20       62.00     16.04 o 
  -3   3  26       76.55       93.55     17.97 o 
  -2   3  26        0.03        3.22     12.58 o 
  -1   3  26       27.75       21.57     11.22 o 
   0   3  26       61.04       73.08     14.14 o 
 -13   4  26      288.81      313.34     22.56 o 
 -12   4  26        2.70       -5.84     10.09 o 
 -11   4  26       50.83       48.44     13.75 o 
 -10   4  26       98.86       99.00     18.92 o 
  -9   4  26        0.08       -3.61     12.55 o 
  -8   4  26       57.85       32.99     14.60 o 
  -7   4  26       26.10       15.56     20.79 o 
  -6   4  26        1.46       -4.66     11.87 o 
  -5   4  26       14.16       30.01     12.00 o 
  -4   4  26      102.02      122.31     17.72 o 
  -3   4  26       25.25       19.67     14.22 o 
  -2   4  26       23.24       30.21     15.73 o 
 -17   1  27      196.48      182.11     24.49 o 
 -16   1  27      390.81      381.87     26.91 o 
 -15   1  27      207.78      224.94     21.35 o 
 -14   1  27      257.73      286.76     18.59 o 
 -13   1  27      522.11      601.99     24.25 o 
 -12   1  27      977.08     1038.15     37.68 o 
 -11   1  27     1173.44     1274.47     40.95 o 
 -10   1  27     1036.60     1109.37     35.75 o 
  -9   1  27      512.33      504.27     22.46 o 
  -8   1  27      369.51      399.24     25.53 o 
  -7   1  27       76.46       87.03     15.57 o 
  -6   1  27       13.46       17.74     11.79 o 
  -5   1  27       10.66        5.60      8.74 o 
  -4   1  27       23.56       33.29     12.88 o 
  -3   1  27        5.23        0.81     11.14 o 
  -2   1  27       23.97       25.93     13.82 o 
  -1   1  27      435.45      457.26     30.23 o 
   0   1  27      421.15      443.54     40.25 o 
   1   1  27      421.31      444.58     31.00 o 
 -16   2  27       24.42       38.56     14.00 o 
 -15   2  27       44.04       38.37     15.38 o 
 -14   2  27        4.00        9.05     12.11 o 
 -13   2  27       98.32      119.38     18.12 o 
 -12   2  27       43.76       39.61     13.67 o 
 -11   2  27       11.31        7.60      8.33 o 
 -10   2  27       18.16       15.53     10.23 o 
  -9   2  27      146.34      126.75     12.62 o 
  -8   2  27       71.69       58.45     10.27 o 
  -7   2  27        4.71        5.79     11.66 o 
  -6   2  27        2.26       13.66     12.32 o 
  -5   2  27        9.04       22.91     13.06 o 
  -4   2  27       11.33       12.81     12.76 o 
  -3   2  27       17.97       33.62     11.61 o 
  -2   2  27       54.18       42.70     12.11 o 
  -1   2  27       25.79       10.99     13.62 o 
   0   2  27        5.71       -9.16     12.51 o 
 -14   3  27      545.62      657.65     81.73 o 
 -13   3  27      130.98      140.15     16.93 o 
 -12   3  27      351.96      382.53     22.37 o 
 -11   3  27      203.92      221.66     18.53 o 
 -10   3  27      311.81      312.19     19.86 o 
  -9   3  27      315.13      316.25     20.89 o 
  -8   3  27       48.33       47.18     15.26 o 
  -7   3  27       55.68       53.74     12.80 o 
  -6   3  27       45.49       30.25     15.02 o 
  -5   3  27      386.08      351.19     27.31 o 
  -4   3  27       18.31       45.58     18.56 o 
  -3   3  27      180.24      147.82     20.60 o 
  -2   3  27       88.70       76.65     18.06 o 
 -11   4  27       18.91       20.75     12.56 o 
 -10   4  27       54.71       59.50     17.12 o 
  -9   4  27        9.15        2.74     12.74 o 
  -8   4  27        9.89       20.29     14.40 o 
  -7   4  27        0.99       -1.82     11.63 o 
  -6   4  27       10.96       -4.87     12.91 o 
  -5   4  27        6.21       12.70     11.78 o 
 -16   0  28        4.28       17.45     18.09 o 
 -15   0  28       32.07       30.25     18.32 o 
 -14   0  28        5.27       14.49     16.38 o 
 -13   0  28       20.43       24.56     17.10 o 
 -12   0  28        4.21        3.53     16.02 o 
 -11   0  28      973.13     1131.28     54.94 o 
 -10   0  28      822.48      895.05     50.55 o 
  -9   0  28      344.98      369.75     35.62 o 
  -8   0  28      576.38      554.01     41.91 o 
  -7   0  28      764.43      822.78     46.81 o 
  -6   0  28      428.53      391.81     35.73 o 
  -5   0  28      294.39      268.34     32.70 o 
  -4   0  28      322.19      320.10     35.49 o 
  -3   0  28       80.84       94.36     25.01 o 
  -2   0  28        0.97       -1.44     17.07 o 
  -1   0  28       10.90        1.85     19.11 o 
   0   0  28        2.12      -12.53     16.68 o 
 -16   1  28       13.44        5.80     11.91 o 
 -15   1  28       95.97       84.66     16.45 o 
 -14   1  28       24.12       33.76     18.13 o 
 -13   1  28       10.01       13.06     11.89 o 
 -12   1  28        6.18       13.15     11.54 o 
 -11   1  28      174.42      186.24     19.61 o 
 -10   1  28        0.46        5.64     11.45 o 
  -9   1  28       32.26       33.87     11.02 o 
  -8   1  28       15.59       27.67     12.82 o 
  -7   1  28       59.36       63.06     15.01 o 
  -6   1  28       10.56       11.08     11.69 o 
  -5   1  28      283.44      264.72     19.14 o 
  -4   1  28       42.60       44.92     14.53 o 
  -3   1  28      140.41      104.38     17.49 o 
  -2   1  28       31.92       35.54     14.93 o 
  -1   1  28       21.54       26.67     14.11 o 
 -15   2  28        9.92        6.92     13.02 o 
 -14   2  28        7.91       11.85     13.10 o 
 -13   2  28      208.26      175.83     20.86 o 
 -12   2  28       68.02       70.15     13.16 o 
 -11   2  28        5.78       -6.45      8.56 o 
 -10   2  28       66.16       64.10     10.97 o 
  -9   2  28      413.13      409.19     22.01 o 
  -8   2  28      554.30      578.00     36.82 o 
  -7   2  28      664.43      701.11     34.80 o 
  -6   2  28      710.83      755.66     36.28 o 
  -5   2  28      301.10      312.15     26.08 o 
  -4   2  28      243.42      229.02     23.53 o 
  -3   2  28      153.32      130.34     15.94 o 
  -2   2  28        1.61       -5.03      9.86 o 
  -1   2  28        3.84       -2.65     13.02 o 
 -13   3  28      129.95      132.88     16.97 o 
 -12   3  28       24.18       15.56     11.37 o 
 -11   3  28        0.09        8.01     10.78 o 
 -10   3  28       21.79       25.68     11.66 o 
  -9   3  28        9.41       12.82     12.99 o 
  -8   3  28       17.07        2.43     10.34 o 
  -7   3  28        3.80        2.52     12.62 o 
  -6   3  28       86.79       89.95     18.34 o 
  -5   3  28       18.17       15.11     13.94 o 
  -4   3  28       24.88       22.53     14.88 o 
  -3   3  28        6.14        7.09     13.94 o 
 -15   1  29      378.84      441.40     41.10 o 
 -14   1  29      196.87      191.50     30.08 o 
 -13   1  29      169.07      168.98     19.89 o 
 -12   1  29      135.60      144.88     18.55 o 
 -11   1  29      218.03      250.71     31.99 o 
 -10   1  29        1.67        5.37     10.98 o 
  -9   1  29       64.55       80.24     12.96 o 
  -8   1  29      190.02      196.19     20.71 o 
  -7   1  29      269.69      264.60     23.66 o 
  -6   1  29      304.40      324.91     25.82 o 
  -5   1  29      453.04      484.09     24.06 o 
  -4   1  29       66.87       66.99     16.14 o 
  -3   1  29       59.58       86.16     18.46 o 
  -2   1  29      448.10      447.41     30.30 o 
 -14   2  29        7.10       -3.23     11.73 o 
 -13   2  29        1.26       -9.05     10.31 o 
 -12   2  29        0.79       -2.86     10.33 o 
 -11   2  29        0.69       -7.25      7.84 o 
 -10   2  29        5.15       -5.01     11.34 o 
  -9   2  29        6.57        4.01     12.00 o 
  -8   2  29       22.82       16.67     12.86 o 
  -7   2  29       39.91       49.47     16.10 o 
  -6   2  29       22.52       34.06     15.56 o 
  -5   2  29        5.21      -11.30     11.73 o 
  -4   2  29       95.02      109.08     19.53 o 
  -3   2  29       62.55       51.52     17.21 o 
 -11   3  29       45.38       57.87     13.84 o 
 -10   3  29        0.38        3.83     10.84 o 
  -9   3  29        5.13       -0.22     12.59 o 
  -8   3  29       19.37       10.56     13.52 o 
  -7   3  29      127.13      109.58     19.62 o 
  -6   3  29      202.50      184.70     34.52 o 
 -11   0  30      535.17      587.55     45.22 o 
 -10   0  30      410.59      425.93     39.29 o 
  -9   0  30      311.34      361.84     37.38 o 
  -8   0  30       37.65       37.51     20.12 o 
  -7   0  30        9.75       20.79     18.24 o 
  -6   0  30       25.07       27.79     19.22 o 
  -5   0  30        8.83       31.47     19.76 o 
  -4   0  30       43.05       41.71     21.48 o 
 -14   1  30        0.95       -1.98     15.69 o 
 -13   1  30      121.99      111.23     25.89 o 
 -12   1  30       18.35       11.77     18.76 o 
 -11   1  30       27.39       10.33     18.13 o 
 -10   1  30       16.87       19.82     18.86 o 
  -9   1  30       19.80       25.64     13.60 o 
  -8   1  30       51.30       45.36     14.87 o 
  -7   1  30       40.34       32.44     14.27 o 
  -6   1  30       22.22       23.19     13.33 o 
  -5   1  30        8.03       11.63     12.82 o 
  -4   1  30       50.15       35.75     14.69 o 
 -12   2  30       71.28       73.05     14.61 o 
 -11   2  30       86.18       61.66     22.84 o 
 -10   2  30       82.77       84.62     17.18 o 
  -9   2  30       97.25       88.60     19.49 o 
  -8   2  30       73.76       89.00     17.91 o 
  -7   2  30       33.76       30.72     18.43 o 
  -6   2  30        0.16      -11.76     11.76 o 
  -5   2  30       17.56        9.26     13.84 o 
 -11   1  31      237.64      262.84     34.44 o 
 -10   1  31      219.18      178.99     29.39 o 
  -9   1  31       92.15      113.53     26.35 o 
  -8   1  31      187.34      214.59     22.44 o 
  -7   1  31      194.71      202.21     26.06 o 
                                                 
